# Supplementary material for: Structures and comparison of endogenous 2-oxoglutarate and pyruvate dehydrogenase complexes from bovine kidney
Source: Cell Discov. 2022 Nov 22;8:126. doi: 10.1038/s41421-022-00487-y (PMC9681731; doi:10.1038/s41421-022-00487-y)
Supplement: Supplementary file 2 — Supplementary Data S1 [file 41421_2022_487_MOESM2_ESM.xlsx]

## Sheet: CSV_export_filename-4.csv
Supplementary Data S1. Mass spectrometry data
Protein	DESCRIPTION	B5	B7	B9	B10	B11	B12	B13	B14	B15	B16	B17	B18	B19	B20	B21	MIX
P11966	Pyruvate dehydrogenase E1 component subunit beta, mitochondrial OS=Bos taurus GN=PDHB PE=1 SV=2	8	15	10	14	15	31	24	32	29	61	38	50	15	14	7	75
Q148N0	2-oxoglutarate dehydrogenase, mitochondrial OS=Bos taurus GN=OGDH PE=2 SV=1	55	96	54	88	125	279	296	287	190	189	50	41	21	17	16	71
A7MB35	Pyruvate dehydrogenase E1 component subunit alpha, somatic form, mitochondrial OS=Bos taurus GN=PDHA1 PE=2 SV=1	13	11	12	17	18	41	41	50	60	78	47	44	27	18	13	68
F1N206	Dihydrolipoyl dehydrogenase OS=Bos taurus GN=DLD PE=1 SV=2	17	17	16	26	35	94	119	132	108	89	39	37	22	20	21	51
Q3ZBH0	T-complex protein 1 subunit beta OS=Bos taurus GN=CCT2 PE=1 SV=3	7	2	4	0	0	0	2	2	0	0	0	0	4	23	34	50
Q2KJD0	Tubulin beta-5 chain OS=Bos taurus GN=TUBB5 PE=2 SV=1	6	0	5	0	0	0	3	3	0	0	0	0	13	37	47	45
Q2NKZ1	T-complex protein 1 subunit eta OS=Bos taurus GN=CCT7 PE=1 SV=1	0	0	4	5	4	0	0	0	0	0	0	0	4	17	30	43
P22439	Pyruvate dehydrogenase protein X component OS=Bos taurus GN=PDHX PE=1 SV=3	23	24	12	15	11	20	28	27	35	50	32	33	16	10	7	40
Q3MHM5	Tubulin beta-4B chain OS=Bos taurus GN=TUBB4B PE=2 SV=1	6	0	5	0	0	0	4	3	0	0	0	0	11	30	38	38
Q29RK2	Pyruvate carboxylase, mitochondrial OS=Bos taurus GN=PC PE=2 SV=2	66	74	39	36	31	46	26	24	24	23	13	14	9	23	17	37
P81947	Tubulin alpha-1B chain OS=Bos taurus PE=1 SV=2	4	4	2	0	2	0	9	15	0	3	0	0	13	24	43	37
F1N6H1	Uncharacterized protein (Fragment) OS=Bos taurus GN=LRP2 PE=4 SV=2	77	108	59	78	46	89	78	63	45	47	18	22	7	2	0	36
E1BFI2	Uncharacterized protein OS=Bos taurus GN=DHTKD1 PE=1 SV=2	6	5	13	42	62	131	128	128	100	73	30	19	9	9	7	34
P11179	Dihydrolipoyllysine-residue succinyltransferase component of 2-oxoglutarate dehydrogenase complex, mitochondrial OS=Bos taurus GN=DLST PE=1 SV=2	6	12	17	31	66	243	262	292	204	116	30	19	4	6	6	32
Q3ZCI9	T-complex protein 1 subunit theta OS=Bos taurus GN=CCT8 PE=1 SV=3	6	6	2	3	4	0	0	0	0	0	0	0	0	17	27	31
P62871	Guanine nucleotide-binding protein G(I)/G(S)/G(T) subunit beta-1 OS=Bos taurus GN=GNB1 PE=1 SV=3	2	9	0	0	0	2	5	3	0	0	0	0	0	22	28	31
F1MNF8	Uncharacterized protein OS=Bos taurus GN=LOC100141266 PE=3 SV=1	0	4	0	0	2	0	8	14	0	3	0	0	12	26	34	31
F2Z4C1	Uncharacterized protein OS=Bos taurus GN=TUBA1A PE=3 SV=1	0	4	0	0	2	0	0	0	0	3	0	0	13	26	37	31
Q3ZCJ7	Tubulin alpha-1C chain OS=Bos taurus GN=TUBA1C PE=1 SV=1	3	2	0	0	2	0	6	12	0	2	0	0	11	25	35	30
Q3T0K2	T-complex protein 1 subunit gamma OS=Bos taurus GN=CCT3 PE=1 SV=1	0	0	0	0	2	0	0	0	0	0	0	0	2	18	29	30
Q2HJ86	Tubulin alpha-1D chain OS=Bos taurus GN=TUBA1D PE=1 SV=1	0	4	0	0	2	0	6	13	0	3	0	0	11	26	35	30
G3X861	Uncharacterized protein (Fragment) OS=Bos taurus PE=3 SV=1	4	3	2	2	2	0	0	0	0	0	0	0	0	17	24	29
Q3ZBU7	Tubulin beta-4A chain OS=Bos taurus GN=TUBB4A PE=2 SV=1	0	0	0	0	0	0	2	0	0	0	0	0	8	23	28	28
Q2T9X2	T-complex protein 1 subunit delta OS=Bos taurus GN=CCT4 PE=1 SV=3	2	0	0	0	0	0	2	3	0	0	0	0	0	15	17	27
Q6B856	Tubulin beta-2B chain OS=Bos taurus GN=TUBB2B PE=1 SV=2	6	0	5	0	0	0	2	0	0	0	0	0	10	23	30	26
P81948	Tubulin alpha-4A chain OS=Bos taurus GN=TUBA4A PE=1 SV=2	3	3	2	0	0	0	6	10	0	0	0	0	10	18	35	26
F1MWD3	Uncharacterized protein OS=Bos taurus GN=CCT5 PE=1 SV=2	0	0	0	0	0	0	0	0	0	0	0	0	0	15	20	25
Q32KN8	Tubulin alpha-3 chain OS=Bos taurus GN=TUBA3 PE=2 SV=1	0	0	0	0	2	0	7	12	0	2	0	0	12	22	28	25
E1BJB1	Uncharacterized protein OS=Bos taurus GN=TUBB2A PE=1 SV=1	6	0	5	0	0	0	0	0	0	0	0	0	10	0	29	24
F1MKV7	Uncharacterized protein OS=Bos taurus GN=CUBN PE=4 SV=2	82	206	155	190	116	120	100	48	37	27	5	13	2	0	0	23
Q2T9S0	Tubulin beta-3 chain OS=Bos taurus GN=TUBB3 PE=2 SV=1	6	0	5	0	0	0	0	0	0	0	0	0	7	20	23	23
P02769	Serum albumin OS=Bos taurus GN=ALB PE=1 SV=4	57	58	27	19	10	21	23	18	13	18	12	18	18	16	10	22
Q3SZ00	HADHA protein OS=Bos taurus GN=HADHA PE=1 SV=1	38	106	76	93	92	69	55	36	32	29	17	13	7	4	3	22
O46629	Trifunctional enzyme subunit beta, mitochondrial OS=Bos taurus GN=HADHB PE=2 SV=1	33	97	80	101	76	78	48	43	39	44	13	12	4	5	3	21
Q2HJ81	Tubulin beta-6 chain OS=Bos taurus GN=TUBB6 PE=2 SV=1	6	0	5	0	0	0	0	0	0	0	0	0	5	12	21	21
Q32L40	T-complex protein 1 subunit alpha OS=Bos taurus GN=TCP1 PE=1 SV=1	0	0	2	0	2	0	0	4	0	0	0	0	0	17	23	21
Q58DQ5	28S ribosomal protein S9, mitochondrial OS=Bos taurus GN=MRPS9 PE=1 SV=3	0	2	7	10	12	23	21	30	29	32	13	11	4	2	0	21
contaminant_INT-STD1	BSA	55	52	26	18	10	20	21	17	12	16	11	17	16	14	9	20
P20000	Aldehyde dehydrogenase, mitochondrial OS=Bos taurus GN=ALDH2 PE=1 SV=2	151	219	146	89	70	51	47	37	31	29	14	12	4	4	3	18
P19483	ATP synthase subunit alpha, mitochondrial OS=Bos taurus GN=ATP5A1 PE=1 SV=1	16	16	12	14	10	19	15	12	13	11	5	5	6	3	0	18
Q3SYS0	39S ribosomal protein L24, mitochondrial OS=Bos taurus GN=MRPL24 PE=1 SV=1	0	0	0	3	10	21	27	34	34	35	9	5	3	0	0	18
Q32PI8	28S ribosomal protein S27, mitochondrial OS=Bos taurus GN=MRPS27 PE=1 SV=1	0	4	6	8	9	19	20	21	25	22	13	4	2	0	0	18
E1BMH4	Uncharacterized protein OS=Bos taurus GN=EHHADH PE=1 SV=1	87	89	48	38	20	23	23	20	20	19	2	3	0	0	0	17
Q3ZBF3	39S ribosomal protein L38, mitochondrial OS=Bos taurus GN=MRPL38 PE=1 SV=2	0	0	0	13	15	26	37	34	29	35	13	8	4	0	0	17
P82924	28S ribosomal protein S30, mitochondrial OS=Bos taurus GN=MRPS30 PE=1 SV=4	0	0	0	7	9	27	28	28	30	35	11	6	3	0	0	16
Q3SZB4	Medium-chain specific acyl-CoA dehydrogenase, mitochondrial OS=Bos taurus GN=ACADM PE=2 SV=1	66	77	43	34	27	23	17	14	13	11	6	5	3	2	3	15
Q3MHL7	T-complex protein 1 subunit zeta OS=Bos taurus GN=CCT6A PE=1 SV=3	0	0	0	0	4	0	2	0	0	0	0	0	0	13	13	15
Q2KI62	Pentatricopeptide repeat domain-containing protein 3, mitochondrial OS=Bos taurus GN=PTCD3 PE=2 SV=1	0	0	0	3	11	19	25	36	29	44	11	9	4	4	3	15
F6QNC4	Uncharacterized protein OS=Bos taurus GN=PCCA PE=4 SV=1	71	248	202	214	186	127	62	47	35	32	13	4	5	2	2	14
A1A4P4	Growth arrest and DNA damage-inducible proteins-interacting protein 1 OS=Bos taurus GN=GADD45GIP1 PE=2 SV=1	0	0	0	5	8	25	33	26	29	35	9	9	2	0	0	14
Q3SYS1	39S ribosomal protein L13, mitochondrial OS=Bos taurus GN=MRPL13 PE=1 SV=1	0	0	0	5	11	18	24	26	23	32	14	7	4	0	0	14
Q3SYU9	Major vault protein OS=Bos taurus GN=MVP PE=2 SV=1	0	0	0	0	0	0	0	0	0	4	0	3	3	5	5	14
O46414	Ferritin heavy chain OS=Bos taurus GN=FTH1 PE=2 SV=3	0	0	0	5	6	10	5	6	5	9	6	8	3	6	7	14
Q3SZ22	39S ribosomal protein L46, mitochondrial OS=Bos taurus GN=MRPL46 PE=2 SV=1	0	0	3	5	10	14	12	17	14	14	7	7	4	2	2	14
Q2TBR0	Propionyl-CoA carboxylase beta chain, mitochondrial OS=Bos taurus GN=PCCB PE=2 SV=1	40	164	108	132	115	77	52	33	23	24	10	2	2	2	2	13
Q2KIS2	39S ribosomal protein L44, mitochondrial OS=Bos taurus GN=MRPL44 PE=2 SV=1	0	5	0	6	8	18	23	20	17	19	9	7	5	3	2	13
Q3SZX5	39S ribosomal protein L22, mitochondrial OS=Bos taurus GN=MRPL22 PE=1 SV=1	0	0	0	10	12	18	21	20	22	22	6	5	2	2	0	13
Q2KID9	28S ribosomal protein S5, mitochondrial OS=Bos taurus GN=MRPS5 PE=1 SV=1	0	0	3	11	10	23	20	23	23	26	12	11	4	2	4	13
P00366	Glutamate dehydrogenase 1, mitochondrial OS=Bos taurus GN=GLUD1 PE=1 SV=2	90	154	133	142	82	71	37	23	18	19	12	7	4	0	2	12
Q04467	Isocitrate dehydrogenase [NADP], mitochondrial OS=Bos taurus GN=IDH2 PE=1 SV=2	29	34	23	16	13	15	13	13	7	8	5	9	5	4	3	12
Q95M18	Endoplasmin OS=Bos taurus GN=HSP90B1 PE=2 SV=1	19	28	18	20	20	23	16	14	12	11	7	6	7	2	2	12
Q7YR75	39S ribosomal protein L12, mitochondrial OS=Bos taurus GN=MRPL12 PE=1 SV=1	5	5	0	7	9	17	14	16	21	17	7	4	2	0	0	12
Q2TA12	39S ribosomal protein L2, mitochondrial OS=Bos taurus GN=MRPL2 PE=1 SV=2	2	0	4	5	7	24	16	22	19	16	7	8	2	0	0	12
Q3T116	Peptidyl-tRNA hydrolase ICT1, mitochondrial OS=Bos taurus GN=ICT1 PE=2 SV=1	0	0	0	8	10	15	23	24	23	23	10	9	6	5	2	12
Q05B74	Mitochondrial ribosomal protein L39 OS=Bos taurus GN=MRPL39 PE=2 SV=1	0	0	0	6	9	24	19	24	24	23	8	6	3	2	0	12
Q2HJB8	Tubulin alpha-8 chain OS=Bos taurus GN=TUBA8 PE=2 SV=1	0	0	2	0	0	0	0	9	0	0	0	0	7	14	15	12
P82649	28S ribosomal protein S22, mitochondrial OS=Bos taurus GN=MRPS22 PE=1 SV=2	3	7	6	9	12	23	23	27	29	32	9	6	3	2	0	11
Q2YDF6	28S ribosomal protein S35, mitochondrial OS=Bos taurus GN=MRPS35 PE=1 SV=1	0	0	3	4	7	12	18	16	18	21	8	6	2	2	0	11
Q3T142	39S ribosomal protein L45, mitochondrial OS=Bos taurus GN=MRPL45 PE=2 SV=1	0	0	0	3	13	17	14	15	15	19	9	5	4	0	0	11
Q3T040	28S ribosomal protein S7, mitochondrial OS=Bos taurus GN=MRPS7 PE=1 SV=1	0	0	5	10	8	23	28	33	23	26	11	8	6	3	0	11
Q27965	Heat shock 70 kDa protein 1B OS=Bos taurus GN=HSPA1B PE=2 SV=1	25	27	16	4	3	4	3	7	3	3	0	0	8	9	11	10
Q27975	Heat shock 70 kDa protein 1A OS=Bos taurus GN=HSPA1A PE=1 SV=2	25	27	16	4	3	4	3	7	3	3	0	0	8	9	11	10
G3X6L7	Uncharacterized protein OS=Bos taurus GN=PECR PE=3 SV=1	23	31	13	16	10	11	10	15	11	20	8	6	4	2	0	10
A4FUC0	39S ribosomal protein L37, mitochondrial OS=Bos taurus GN=MRPL37 PE=1 SV=1	4	0	4	8	11	24	24	24	26	30	13	6	0	0	0	10
Q3T0L3	39S ribosomal protein L17, mitochondrial OS=Bos taurus GN=MRPL17 PE=1 SV=1	0	0	0	5	6	16	17	19	16	17	9	5	6	0	0	10
Q0VC21	39S ribosomal protein L15, mitochondrial OS=Bos taurus GN=MRPL15 PE=1 SV=1	0	0	0	6	13	24	26	30	22	28	9	6	2	0	0	10
Q3SZ86	28S ribosomal protein S26, mitochondrial OS=Bos taurus GN=MRPS26 PE=1 SV=1	0	5	7	7	11	19	14	15	18	17	11	10	9	2	4	10
A5PJ71	MRPL41 protein OS=Bos taurus GN=MRPL41 PE=2 SV=1	0	0	0	5	8	13	10	12	16	14	9	5	3	0	2	10
P11017	Guanine nucleotide-binding protein G(I)/G(S)/G(T) subunit beta-2 OS=Bos taurus GN=GNB2 PE=2 SV=3	0	4	0	0	0	2	0	0	0	0	0	0	0	10	13	10
P82919	28S ribosomal protein S18a, mitochondrial OS=Bos taurus GN=MRPS18A PE=1 SV=3	0	0	0	8	11	15	12	14	12	16	7	8	2	2	0	10
Q2YDI0	39S ribosomal protein L11, mitochondrial OS=Bos taurus GN=MRPL11 PE=1 SV=2	9	9	4	0	10	12	14	16	14	15	9	7	2	0	0	9
Q95KE5	39S ribosomal protein L43, mitochondrial OS=Bos taurus GN=MRPL43 PE=2 SV=2	0	0	4	6	12	15	22	20	21	16	10	6	3	3	0	9
F1N4X1	Uncharacterized protein (Fragment) OS=Bos taurus PE=3 SV=2	0	0	0	0	0	0	0	0	0	6	0	5	0	3	0	9
O46415	Ferritin light chain OS=Bos taurus GN=FTL PE=2 SV=3	0	2	0	3	4	11	9	12	9	11	3	7	4	6	3	9
Q2NL27	28S ribosomal protein S23, mitochondrial OS=Bos taurus GN=MRPS23 PE=1 SV=1	0	0	2	3	10	13	12	20	20	18	6	4	2	0	0	9
Q3ZCH0	Stress-70 protein, mitochondrial OS=Bos taurus GN=HSPA9 PE=2 SV=1	184	205	85	54	45	29	23	24	17	19	10	10	13	4	0	8
P00829	ATP synthase subunit beta, mitochondrial OS=Bos taurus GN=ATP5B PE=1 SV=2	47	44	19	14	8	10	18	12	8	15	4	2	12	0	0	8
P31081	60 kDa heat shock protein, mitochondrial OS=Bos taurus GN=HSPD1 PE=1 SV=2	44	61	45	44	28	26	25	19	13	15	5	5	6	0	2	8
E1BPP6	Uncharacterized protein (Fragment) OS=Bos taurus GN=MCCC2 PE=4 SV=2	39	51	38	39	29	48	26	19	16	19	2	2	0	0	0	8
P49951	Clathrin heavy chain 1 OS=Bos taurus GN=CLTC PE=1 SV=1	25	49	26	25	13	19	19	8	9	4	0	0	9	0	0	8
F1MXX0	MICOS complex subunit MIC60 OS=Bos taurus GN=IMMT PE=1 SV=1	7	15	9	9	9	8	11	10	9	10	4	4	0	0	0	8
P83095	Serine beta-lactamase-like protein LACTB, mitochondrial OS=Bos taurus GN=LACTB PE=1 SV=2	2	7	10	11	22	20	17	18	14	15	5	3	0	0	0	8
F1N1R3	Uncharacterized protein OS=Bos taurus GN=MRPL40 PE=4 SV=2	0	0	0	4	4	19	20	19	20	24	3	0	0	0	0	8
Q3SWX4	Glioblastoma amplified sequence OS=Bos taurus GN=GBAS PE=2 SV=1	0	0	3	5	6	8	8	6	6	7	6	4	0	2	0	8
P63097	Guanine nucleotide-binding protein G(i) subunit alpha-1 OS=Bos taurus GN=GNAI1 PE=2 SV=2	0	0	0	0	0	0	0	0	0	0	0	0	0	5	6	8
Q32LB9	Nitric oxide-associated protein 1 OS=Bos taurus GN=NOA1 PE=2 SV=1	0	0	0	0	2	17	17	21	19	20	5	6	2	0	0	8
Q2TBI6	39S ribosomal protein L32, mitochondrial OS=Bos taurus GN=MRPL32 PE=2 SV=1	0	0	0	7	5	12	16	11	17	16	6	2	0	0	0	8
F1MMT9	Ferritin (Fragment) OS=Bos taurus PE=3 SV=1	0	0	0	2	4	9	6	10	8	9	3	6	4	6	3	8
P82922	28S ribosomal protein S29, mitochondrial OS=Bos taurus GN=DAP3 PE=1 SV=3	0	0	2	3	4	8	11	10	9	9	5	3	0	0	0	8
P82918	28S ribosomal protein S18b, mitochondrial OS=Bos taurus GN=MRPS18B PE=1 SV=2	0	2	5	8	8	12	12	14	13	14	8	8	4	3	0	8
Q2HJF1	39S ribosomal protein L53, mitochondrial OS=Bos taurus GN=MRPL53 PE=1 SV=1	0	0	0	5	4	11	11	13	10	9	5	4	2	0	0	8
P00432	Catalase OS=Bos taurus GN=CAT PE=1 SV=3	120	202	123	101	66	45	27	21	13	12	8	3	3	0	0	7
P63258	Actin, cytoplasmic 2 OS=Bos taurus GN=ACTG1 PE=1 SV=1	22	58	14	15	10	9	17	14	11	8	7	9	15	11	5	7
P60712	Actin, cytoplasmic 1 OS=Bos taurus GN=ACTB PE=1 SV=1	22	58	14	15	10	9	17	14	11	8	7	9	15	11	5	7
P68103	Elongation factor 1-alpha 1 OS=Bos taurus GN=EEF1A1 PE=1 SV=1	12	5	5	0	4	0	6	5	2	0	0	0	18	12	5	7
E1BGC1	Uncharacterized protein OS=Bos taurus GN=MCCC1 PE=4 SV=1	10	44	38	48	26	34	34	19	16	11	4	3	2	0	0	7
A6QLJ8	Phosphotriesterase-related protein OS=Bos taurus GN=PTER PE=2 SV=1	9	12	6	3	3	2	0	2	4	3	3	6	5	2	3	7
A6QLG3	PDK3 protein OS=Bos taurus GN=PDK3 PE=2 SV=1	7	4	2	0	0	0	0	4	5	8	8	9	3	0	0	7
P05631	ATP synthase subunit gamma, mitochondrial OS=Bos taurus GN=ATP5C1 PE=1 SV=3	3	0	0	0	3	11	4	4	3	4	2	2	0	0	0	7
P82908	28S ribosomal protein S36, mitochondrial OS=Bos taurus GN=MRPS36 PE=1 SV=2	3	0	2	12	23	34	43	38	34	23	6	6	0	0	0	7
Q2KI49	39S ribosomal protein L50, mitochondrial OS=Bos taurus GN=MRPL50 PE=1 SV=1	0	0	0	9	11	20	23	27	25	25	5	2	0	0	0	7
F1MVJ8	Uncharacterized protein OS=Bos taurus GN=OLFM4 PE=4 SV=1	0	0	4	4	3	5	7	5	4	6	4	4	3	0	0	7
P82928	28S ribosomal protein S28, mitochondrial OS=Bos taurus GN=MRPS28 PE=1 SV=2	0	0	0	0	3	6	7	10	11	10	4	0	0	0	0	7
Q2TBR2	39S ribosomal protein L20, mitochondrial OS=Bos taurus GN=MRPL20 PE=1 SV=1	0	0	0	5	7	8	8	9	9	10	5	3	0	0	0	7
P05689	Cathepsin Z OS=Bos taurus GN=CTSZ PE=2 SV=2	16	19	8	7	3	8	4	5	7	6	4	4	4	2	2	6
F1MNX2	Uncharacterized protein OS=Bos taurus GN=ACAD11 PE=4 SV=2	16	31	19	19	18	14	15	11	10	10	0	0	0	0	0	6
Q148D5	Succinyl-CoA ligase [ADP-forming] subunit beta, mitochondrial OS=Bos taurus GN=SUCLA2 PE=2 SV=1	2	0	3	3	2	3	2	3	2	0	2	2	0	0	0	6
Q3ZBX6	39S ribosomal protein L3, mitochondrial OS=Bos taurus GN=MRPL3 PE=1 SV=1	0	0	0	5	7	18	19	18	18	22	6	5	0	0	0	6
P13620	ATP synthase subunit d, mitochondrial OS=Bos taurus GN=ATP5H PE=1 SV=2	0	0	0	0	2	3	4	4	4	4	2	3	3	0	0	6
Q08DT6	39S ribosomal protein L47, mitochondrial OS=Bos taurus GN=MRPL47 PE=2 SV=1	0	0	0	2	10	18	19	19	18	13	5	4	2	0	0	6
Q2TBK2	39S ribosomal protein L9, mitochondrial OS=Bos taurus GN=MRPL9 PE=2 SV=2	0	0	2	3	9	13	18	17	14	16	3	2	0	0	0	6
Q2HJI0	39S ribosomal protein L19, mitochondrial OS=Bos taurus GN=MRPL19 PE=1 SV=1	0	0	0	6	7	18	21	25	20	25	5	3	2	0	0	6
P81425	Dipeptidyl peptidase 4 OS=Bos taurus GN=DPP4 PE=1 SV=3	0	6	4	0	0	0	0	0	2	5	0	0	0	0	0	6
Q2HJJ1	39S ribosomal protein L28, mitochondrial OS=Bos taurus GN=MRPL28 PE=1 SV=1	0	0	0	3	3	13	11	13	12	9	2	2	0	0	0	6
P82926	28S ribosomal protein S33, mitochondrial OS=Bos taurus GN=MRPS33 PE=1 SV=2	0	0	0	0	5	9	9	7	5	7	5	3	0	0	0	6
P82913	28S ribosomal protein S15, mitochondrial (Fragments) OS=Bos taurus GN=MRPS15 PE=1 SV=2	0	0	2	3	4	5	8	8	5	7	4	5	4	2	0	6
P82931	28S ribosomal protein S6, mitochondrial OS=Bos taurus GN=MRPS6 PE=1 SV=4	0	0	3	6	4	7	9	10	15	13	3	4	0	0	0	6
P20004	Aconitate hydratase, mitochondrial OS=Bos taurus GN=ACO2 PE=1 SV=4	131	138	78	39	26	22	15	10	10	10	0	3	0	0	0	5
Q07536	Methylmalonate-semialdehyde dehydrogenase [acylating], mitochondrial OS=Bos taurus GN=ALDH6A1 PE=1 SV=1	73	103	46	38	18	18	19	13	9	14	0	3	2	0	0	5
P19120	Heat shock cognate 71 kDa protein OS=Bos taurus GN=HSPA8 PE=1 SV=2	41	39	22	13	6	3	8	4	2	3	0	0	8	6	10	5
A5PK39	Tripeptidyl-peptidase 2 OS=Bos taurus GN=TPP2 PE=2 SV=1	28	39	17	11	8	6	12	6	8	8	2	0	0	0	0	5
Q8SPU8	Dehydrogenase/reductase SDR family member 4 OS=Bos taurus GN=DHRS4 PE=2 SV=2	14	20	12	16	15	15	14	10	11	10	4	2	0	0	0	5
P0CB32	Heat shock 70 kDa protein 1-like OS=Bos taurus GN=HSPA1L PE=3 SV=1	13	11	8	2	2	2	2	3	2	3	0	0	4	6	7	5
E1B9F6	Elongation factor 1-alpha OS=Bos taurus PE=3 SV=2	11	5	5	0	4	0	3	5	2	0	0	0	4	6	4	5
A6QPQ5	39S ribosomal protein L1, mitochondrial OS=Bos taurus GN=MRPL1 PE=1 SV=1	9	9	3	3	4	10	9	9	7	7	3	2	0	0	0	5
G3N0P6	Uncharacterized protein OS=Bos taurus PE=3 SV=1	6	4	5	0	4	0	0	3	0	0	0	0	3	6	5	5
Q08DA1	Sodium/potassium-transporting ATPase subunit alpha-1 OS=Bos taurus GN=ATP1A1 PE=2 SV=1	6	5	6	7	9	4	3	2	3	3	0	0	0	0	0	5
contaminant_KERATIN13	no description	6	11	23	15	0	10	13	29	5	6	62	10	13	59	10	5
G5E513	Uncharacterized protein (Fragment) OS=Bos taurus GN=IGHM PE=1 SV=1	4	23	9	11	5	12	9	6	5	4	2	0	0	0	0	5
P17697	Clusterin OS=Bos taurus GN=CLU PE=1 SV=1	2	4	4	3	8	7	5	5	5	2	3	3	2	0	0	5
Q3T0J3	39S ribosomal protein L16, mitochondrial OS=Bos taurus GN=MRPL16 PE=1 SV=1	0	0	0	0	3	4	5	7	6	4	3	4	0	0	0	5
P13619	ATP synthase F(0) complex subunit B1, mitochondrial OS=Bos taurus GN=ATP5F1 PE=1 SV=2	0	0	0	0	0	4	5	5	6	8	3	4	2	2	2	5
Q3ZCA7	Guanine nucleotide binding protein (G protein), alpha inhibiting activity polypeptide 3 OS=Bos taurus GN=GNAI3 PE=2 SV=1	0	0	0	0	0	0	0	0	0	0	0	0	0	5	8	5
Q58DV5	39S ribosomal protein L30, mitochondrial OS=Bos taurus GN=MRPL30 PE=1 SV=1	0	0	0	4	4	11	10	9	8	10	3	3	2	0	0	5
Q32PC3	39S ribosomal protein L27, mitochondrial OS=Bos taurus GN=MRPL27 PE=1 SV=1	0	0	0	4	3	13	11	10	11	11	3	2	2	0	0	5
Q5EA71	39S ribosomal protein L49, mitochondrial OS=Bos taurus GN=MRPL49 PE=1 SV=1	0	0	0	5	5	15	15	15	10	18	3	3	0	0	0	5
Q32PD5	40S ribosomal protein S19 OS=Bos taurus GN=RPS19 PE=2 SV=3	0	0	0	0	0	2	3	0	0	2	0	0	0	0	0	5
E1BN59	Kynurenine 3-monooxygenase OS=Bos taurus GN=KMO PE=3 SV=2	0	20	12	20	20	17	15	10	8	7	2	0	0	0	0	5
P82927	39S ribosomal protein L42, mitochondrial OS=Bos taurus GN=MRPL42 PE=1 SV=2	0	0	0	3	4	5	7	11	6	9	3	2	2	3	0	5
Q3T0R7	3-ketoacyl-CoA thiolase, mitochondrial OS=Bos taurus GN=ACAA2 PE=2 SV=1	94	183	50	46	28	24	16	7	6	6	3	2	0	0	0	4
Q5EAD4	Short/branched chain specific acyl-CoA dehydrogenase, mitochondrial OS=Bos taurus GN=ACADSB PE=2 SV=1	57	81	30	25	13	16	9	8	7	8	4	3	0	0	0	4
A7YWE4	Delta-1-pyrroline-5-carboxylate dehydrogenase, mitochondrial OS=Bos taurus GN=ALDH4A1 PE=2 SV=1	54	88	35	32	14	16	11	7	8	6	0	0	0	0	0	4
Q29RZ0	Acetyl-CoA acetyltransferase, mitochondrial OS=Bos taurus GN=ACAT1 PE=2 SV=1	39	57	24	20	9	10	9	10	6	7	3	3	0	0	0	4
Q24JZ7	Succinyl-CoA:3-ketoacid-coenzyme A transferase OS=Bos taurus GN=OXCT1 PE=1 SV=1	37	42	23	19	9	7	7	3	2	4	4	6	0	0	0	4
F6PRB5	Uncharacterized protein OS=Bos taurus GN=ECH1 PE=3 SV=1	37	60	30	26	15	12	9	8	3	5	2	0	0	0	0	4
A5PJC5	MLYCD protein OS=Bos taurus GN=MLYCD PE=2 SV=1	32	45	21	20	13	8	5	8	6	6	0	0	0	0	0	4
P31039	Succinate dehydrogenase [ubiquinone] flavoprotein subunit, mitochondrial OS=Bos taurus GN=SDHA PE=1 SV=3	28	33	16	7	8	7	7	5	6	4	2	4	2	0	0	4
F1MWY9	Uncharacterized protein (Fragment) OS=Bos taurus GN=ECI2 PE=1 SV=2	28	28	15	7	2	3	0	4	0	2	0	0	0	0	0	4
Q3MHX5	Succinyl-CoA ligase [GDP-forming] subunit beta, mitochondrial OS=Bos taurus GN=SUCLG2 PE=2 SV=1	13	23	10	6	5	6	6	5	6	5	3	2	0	0	0	4
F1MWU9	Uncharacterized protein OS=Bos taurus GN=HSPA6 PE=3 SV=2	8	5	4	0	0	0	3	0	0	0	0	0	4	3	6	4
P67808	Nuclease-sensitive element-binding protein 1 OS=Bos taurus GN=YBX1 PE=2 SV=3	6	0	6	3	5	4	8	8	5	6	5	0	0	0	0	4
P22226	Cathelicidin-1 OS=Bos taurus GN=CATHL1 PE=1 SV=2	4	6	6	6	4	2	8	6	6	7	3	0	0	0	0	4
A0A0N4STN1	Uncharacterized protein OS=Bos taurus PE=4 SV=1	4	6	6	6	4	2	8	6	6	7	3	0	0	0	0	4
Q32LQ0	Glutamyl aminopeptidase OS=Bos taurus GN=ENPEP PE=2 SV=1	2	6	5	5	6	5	2	5	2	5	0	0	0	0	0	4
E1BF33	Uncharacterized protein OS=Bos taurus PE=3 SV=1	0	4	0	3	0	6	4	7	7	7	0	0	0	0	0	4
Q56JV9	40S ribosomal protein S3a OS=Bos taurus GN=RPS3A PE=2 SV=3	0	0	0	0	2	4	7	9	4	6	2	0	4	0	0	4
Q3ZBR7	39S ribosomal protein L18, mitochondrial OS=Bos taurus GN=MRPL18 PE=2 SV=1	0	0	0	2	5	9	6	8	11	11	3	2	2	0	0	4
Q1JQ99	39S ribosomal protein L14, mitochondrial OS=Bos taurus GN=MRPL14 PE=2 SV=1	0	0	0	0	2	6	11	13	11	12	3	2	0	0	0	4
P82670	28S ribosomal protein S10, mitochondrial OS=Bos taurus GN=MRPS10 PE=1 SV=2	0	0	2	0	0	11	13	16	12	13	5	3	0	0	0	4
O18789	40S ribosomal protein S2 OS=Bos taurus GN=RPS2 PE=2 SV=2	0	0	0	0	0	2	4	3	5	2	0	0	4	0	0	4
Q32PA7	Mitochondrial ribosomal protein L23 OS=Bos taurus GN=MRPL23 PE=2 SV=1	0	0	0	5	5	4	7	7	6	12	4	2	2	2	0	4
P63243	Receptor of activated protein C kinase 1 OS=Bos taurus GN=RACK1 PE=2 SV=3	0	0	0	0	0	0	0	0	0	2	0	0	5	0	0	4
Q27955	Voltage-gated potassium channel subunit beta-2 OS=Bos taurus GN=KCNAB2 PE=1 SV=1	0	0	0	0	0	0	0	0	0	0	0	0	0	3	6	4
A7MBH9	GNAI2 protein OS=Bos taurus GN=GNAI2 PE=2 SV=1	0	0	0	0	0	0	0	0	0	0	0	0	0	5	6	4
E1BIE7	Uncharacterized protein OS=Bos taurus GN=PGAM5 PE=4 SV=1	0	7	2	11	4	8	9	8	8	7	2	2	0	0	0	4
Q1RMR2	U1 small nuclear ribonucleoprotein 70 kDa OS=Bos taurus GN=SNRNP70 PE=2 SV=1	0	0	0	0	0	0	3	3	0	3	0	0	0	0	0	4
P82929	28S ribosomal protein S34, mitochondrial OS=Bos taurus GN=MRPS34 PE=1 SV=2	0	3	4	7	5	16	18	17	16	18	6	2	0	0	0	4
F1ME51	Uncharacterized protein OS=Bos taurus PE=3 SV=2	0	0	0	0	4	3	4	4	4	6	5	4	4	4	4	4
P82915	28S ribosomal protein S16, mitochondrial OS=Bos taurus GN=MRPS16 PE=1 SV=2	0	2	0	3	4	4	5	7	7	12	4	3	0	0	0	4
P82916	28S ribosomal protein S17, mitochondrial OS=Bos taurus GN=MRPS17 PE=1 SV=3	0	4	0	3	0	6	4	7	7	7	0	0	0	0	0	4
P82911	28S ribosomal protein S11, mitochondrial OS=Bos taurus GN=MRPS11 PE=1 SV=2	0	0	0	2	3	14	13	16	13	16	2	2	2	0	0	4
Q32LL2	Stomatin-like protein 2, mitochondrial OS=Bos taurus GN=STOML2 PE=2 SV=1	0	0	0	0	3	4	3	4	6	5	0	4	0	2	0	4
Q5E958	40S ribosomal protein S8 OS=Bos taurus GN=RPS8 PE=2 SV=3	0	0	0	0	0	0	4	3	6	11	3	2	0	0	0	4
Q2TBS2	39S ribosomal protein L21, mitochondrial OS=Bos taurus GN=MRPL21 PE=1 SV=1	0	0	2	5	7	9	8	11	7	8	6	3	2	0	0	4
Q0VCX2	78 kDa glucose-regulated protein OS=Bos taurus GN=HSPA5 PE=2 SV=1	120	124	62	34	20	17	20	11	11	9	0	0	4	3	3	3
F1N614	Uncharacterized protein OS=Bos taurus PE=3 SV=2	107	115	57	31	18	15	16	9	9	6	0	0	0	0	0	3
contaminant_GR78_MESAU	owl|P07823| 78 KD GLUCOSE REGULATED PROTEIN PRECURSOR (GRP 78) (IMMUNOGLOBULIN...	90	97	48	29	19	17	16	10	10	8	0	0	2	0	0	3
contaminant_GR78_MOUSE	owl|P20029| 78 KD GLUCOSE REGULATED PROTEIN PRECURSOR (GRP 78) (IMMUNOGLOBULIN...	89	0	0	0	0	17	0	0	0	0	0	0	0	0	0	3
Q9BEA2	Acyl-coenzyme A synthetase ACSM1, mitochondrial OS=Bos taurus GN=ACSM1 PE=1 SV=2	84	105	36	18	10	13	5	8	8	8	3	0	2	0	0	3
contaminant_GR78_HUMAN	owl|P11021| 78 KD GLUCOSE REGULATED PROTEIN PRECURSOR (GRP 78) (IMMUNOGLOBULIN...	83	91	46	27	17	16	17	10	10	6	0	0	4	3	3	3
E1BFB0	Uncharacterized protein OS=Bos taurus GN=SPTAN1 PE=1 SV=2	81	168	103	111	73	61	51	31	20	12	0	0	0	0	0	3
Q3SZI8	Isovaleryl-CoA dehydrogenase, mitochondrial OS=Bos taurus GN=IVD PE=2 SV=1	44	55	26	19	11	11	7	6	5	2	2	0	0	0	0	3
Q2KJ32	Selenium-binding protein 1 OS=Bos taurus GN=SELENBP1 PE=1 SV=1	42	46	22	3	2	2	2	4	2	0	2	4	2	0	0	3
E1BJA2	Uncharacterized protein OS=Bos taurus GN=AIFM1 PE=1 SV=1	38	48	21	8	4	6	12	8	6	5	0	0	4	0	0	3
Q0IIL6	Hydroxysteroid (17-beta) dehydrogenase 4 OS=Bos taurus GN=HSD17B4 PE=1 SV=1	24	34	12	12	9	9	11	10	9	5	4	2	0	0	0	3
Q3T0X8	Na(+)/H(+) exchange regulatory cofactor NHE-RF3 OS=Bos taurus GN=PDZK1 PE=2 SV=1	24	19	6	0	0	0	0	0	0	0	0	0	0	0	0	3
Q76LV1	Heat shock protein HSP 90-beta OS=Bos taurus GN=HSP90AB1 PE=2 SV=3	22	17	12	6	2	5	7	4	5	2	0	6	46	11	8	3
F1MTT7	3,2-trans-enoyl-CoA isomerase, mitochondrial OS=Bos taurus GN=ECI1 PE=4 SV=1	18	19	13	8	4	0	2	2	2	2	2	0	0	0	0	3
Q58D55	Beta-galactosidase OS=Bos taurus GN=GLB1 PE=2 SV=1	16	24	17	19	13	13	9	7	8	6	2	0	0	0	0	3
P07688	Cathepsin B OS=Bos taurus GN=CTSB PE=1 SV=5	12	12	6	5	4	4	6	0	2	4	0	0	0	0	0	3
F1MIF2	AP complex subunit beta OS=Bos taurus GN=AP1B1 PE=3 SV=1	9	9	7	6	9	10	8	10	9	9	0	0	0	0	0	3
Q1LZ83	Beta-lactamase-like protein 2 OS=Bos taurus GN=LACTB2 PE=2 SV=1	8	5	0	2	2	7	7	6	6	4	2	0	0	0	0	3
contaminant_KERATIN03	no description	8	10	14	5	0	0	13	18	7	8	27	15	12	30	11	3
Q02337	D-beta-hydroxybutyrate dehydrogenase, mitochondrial OS=Bos taurus GN=BDH1 PE=1 SV=2	6	10	5	3	4	5	6	4	6	4	0	0	0	0	0	3
E1BED8	Uncharacterized protein (Fragment) OS=Bos taurus PE=4 SV=2	4	0	0	0	0	0	0	0	2	0	0	0	14	6	0	3
P79098	Aminopeptidase N OS=Bos taurus GN=ANPEP PE=2 SV=4	3	3	3	8	15	10	10	11	9	7	0	2	0	0	0	3
G3MWR4	Sodium/potassium-transporting ATPase subunit beta OS=Bos taurus GN=ATP1B1 PE=3 SV=1	2	3	3	0	0	0	0	0	0	2	0	0	0	0	0	3
P05630	ATP synthase subunit delta, mitochondrial OS=Bos taurus GN=ATP5D PE=1 SV=2	2	0	0	0	0	0	0	2	2	2	3	0	0	0	0	3
G3N0V2	Uncharacterized protein OS=Bos taurus GN=KRT1 PE=1 SV=1	2	2	5	3	0	2	4	8	2	0	14	3	5	14	4	3
P61257	60S ribosomal protein L26 OS=Bos taurus GN=RPL26 PE=2 SV=1	2	2	0	3	2	5	4	6	4	4	3	3	0	0	0	3
E1B8C5	Uncharacterized protein OS=Bos taurus GN=PDK1 PE=4 SV=1	2	4	0	0	0	0	0	3	3	6	2	0	0	0	0	3
P32007	ADP/ATP translocase 3 OS=Bos taurus GN=SLC25A6 PE=1 SV=3	2	5	2	2	3	8	8	5	5	3	0	0	0	0	0	3
Q8SQH5	ADP/ATP translocase 2 OS=Bos taurus GN=SLC25A5 PE=2 SV=3	2	4	3	2	2	7	8	6	5	3	0	0	0	0	0	3
A6QLG5	40S ribosomal protein S9 OS=Bos taurus GN=RPS9 PE=2 SV=1	2	2	3	0	0	3	3	5	7	5	2	0	0	0	0	3
E1BPL8	Uncharacterized protein OS=Bos taurus GN=MME PE=4 SV=1	0	9	6	7	7	12	12	6	4	5	0	0	0	0	0	3
P61356	60S ribosomal protein L27 OS=Bos taurus GN=RPL27 PE=2 SV=2	0	0	0	0	3	0	7	5	4	6	2	0	0	0	0	3
F1MWI1	Clusterin (Fragment) OS=Bos taurus PE=3 SV=2	0	0	0	2	3	3	3	3	3	2	3	2	2	0	0	3
P13621	ATP synthase subunit O, mitochondrial OS=Bos taurus GN=ATP5O PE=1 SV=2	0	0	0	0	0	0	0	3	0	0	0	0	0	0	0	3
Q28852	ATP synthase subunit g, mitochondrial OS=Bos taurus GN=ATP5L PE=1 SV=3	0	0	0	0	0	0	0	0	0	3	0	0	0	0	0	3
Q01321	Cytochrome c oxidase subunit NDUFA4 OS=Bos taurus GN=NDUFA4 PE=1 SV=1	0	3	0	0	5	4	0	0	2	4	0	0	0	0	0	3
Q3T0S6	60S ribosomal protein L8 OS=Bos taurus GN=RPL8 PE=2 SV=3	0	0	0	0	0	0	6	6	9	6	4	0	0	0	0	3
Q0V8R7	5-methylcytosine rRNA methyltransferase NSUN4 OS=Bos taurus GN=NSUN4 PE=2 SV=2	0	0	0	0	4	8	5	10	8	8	3	2	0	0	0	3
G3MXT4	Uncharacterized protein OS=Bos taurus PE=4 SV=1	0	0	2	0	0	2	8	11	6	6	0	0	7	8	2	3
E1B888	Ferritin OS=Bos taurus PE=3 SV=2	0	0	0	0	0	0	0	2	0	2	0	0	0	0	0	3
contaminant_GR78_RAT	owl|P06761| 78 KD GLUCOSE REGULATED PROTEIN PRECURSOR (GRP 78) (IMMUNOGLOBULIN...	0	0	0	0	0	17	0	0	0	0	0	0	0	0	0	3
Q2M2T7	28S ribosomal protein S24, mitochondrial OS=Bos taurus GN=MRPS24 PE=1 SV=1	0	0	0	3	3	4	6	8	11	8	2	0	0	0	0	3
Q3SZV6	Mitochondrial import inner membrane translocase subunit Tim21 OS=Bos taurus GN=TIMM21 PE=2 SV=1	0	0	3	0	0	0	0	0	0	2	0	2	0	0	0	3
E1BA29	Uncharacterized protein OS=Bos taurus GN=GNAQ PE=4 SV=1	0	0	0	0	0	0	0	0	0	0	0	0	0	3	5	3
Q29RU1	28S ribosomal protein S12, mitochondrial OS=Bos taurus GN=MRPS12 PE=1 SV=1	0	0	0	0	3	4	3	4	3	3	2	0	0	0	0	3
Q0VCY7	Serine/arginine-rich splicing factor 1 OS=Bos taurus GN=SRSF1 PE=2 SV=1	0	0	0	0	0	0	3	6	4	3	0	2	0	0	0	3
Q32PI6	39S ribosomal protein L4, mitochondrial OS=Bos taurus GN=MRPL4 PE=1 SV=1	0	0	0	0	0	6	9	10	8	11	0	0	0	0	0	3
E1B8K6	Uncharacterized protein OS=Bos taurus GN=NCL PE=4 SV=1	0	0	2	0	0	2	8	12	6	7	2	0	8	8	2	3
A0A0N4STN0	Uncharacterized protein OS=Bos taurus GN=LOC100852084 PE=4 SV=1	0	0	0	0	0	0	0	0	0	3	0	0	0	0	0	3
P02662	Alpha-S1-casein OS=Bos taurus GN=CSN1S1 PE=1 SV=2	0	0	0	0	0	0	0	0	0	0	0	0	0	0	0	3
P82923	28S ribosomal protein S2, mitochondrial OS=Bos taurus GN=MRPS2 PE=1 SV=2	0	0	0	3	0	2	7	7	7	7	5	5	0	0	0	3
A0JBZ9	Bucentaur-2 OS=Bos taurus GN=p97bcnt2 PE=2 SV=1	0	0	0	0	0	2	3	6	9	8	0	0	0	0	0	3
A5PKG7	BTB/POZ domain-containing protein KCTD5 OS=Bos taurus GN=KCTD5 PE=2 SV=1	0	0	0	0	0	0	0	0	0	0	0	0	0	0	0	3
Q5E995	40S ribosomal protein S6 OS=Bos taurus GN=RPS6 PE=2 SV=1	0	0	0	0	0	0	0	0	0	2	0	0	0	0	0	3
F1N169	Uncharacterized protein OS=Bos taurus GN=FLNA PE=1 SV=2	89	88	40	14	6	8	6	4	0	0	0	4	6	0	0	2
F1MYC9	Uncharacterized protein OS=Bos taurus GN=SPTBN1 PE=4 SV=1	64	151	82	84	48	57	41	26	20	10	0	0	0	0	0	2
P35705	Thioredoxin-dependent peroxide reductase, mitochondrial OS=Bos taurus GN=PRDX3 PE=1 SV=2	47	63	37	18	14	6	6	4	4	0	0	0	0	0	0	2
Q3ZBF6	Short-chain specific acyl-CoA dehydrogenase, mitochondrial OS=Bos taurus GN=ACADS PE=1 SV=1	45	61	35	29	20	12	9	5	7	0	0	2	0	0	0	2
E1BPX9	Uncharacterized protein OS=Bos taurus GN=LRPPRC PE=4 SV=2	42	67	38	25	20	12	7	7	6	4	0	0	0	0	0	2
A8E657	Alpha-aminoadipic semialdehyde synthase, mitochondrial OS=Bos taurus GN=AASS PE=2 SV=1	40	52	29	26	16	8	9	5	3	0	0	0	0	0	0	2
A7MB45	Acyl-CoA synthetase short-chain family member 3, mitochondrial OS=Bos taurus GN=ACSS3 PE=2 SV=1	31	34	11	7	8	7	8	10	6	6	3	0	0	0	0	2
Q3T0S5	Fructose-bisphosphate aldolase B OS=Bos taurus GN=ALDOB PE=2 SV=1	30	32	15	14	7	5	5	7	3	4	2	2	0	0	0	2
F1MES1	Uncharacterized protein (Fragment) OS=Bos taurus GN=ACSM3 PE=4 SV=1	28	30	18	8	4	3	4	2	0	2	0	0	0	0	0	2
O02691	3-hydroxyacyl-CoA dehydrogenase type-2 OS=Bos taurus GN=HSD17B10 PE=1 SV=3	28	36	15	14	8	9	8	6	4	6	0	2	0	0	0	2
P00586	Thiosulfate sulfurtransferase OS=Bos taurus GN=TST PE=1 SV=3	26	25	11	5	2	7	7	6	3	0	0	0	0	0	0	2
Q2TBI4	Heat shock protein 75 kDa, mitochondrial OS=Bos taurus GN=TRAP1 PE=2 SV=1	26	34	19	5	2	0	3	3	0	2	0	0	0	0	0	2
E1BF59	Uncharacterized protein OS=Bos taurus GN=PLEC PE=1 SV=2	24	16	5	4	3	2	3	2	0	2	0	0	0	0	0	2
P02070	Hemoglobin subunit beta OS=Bos taurus GN=HBB PE=1 SV=1	18	27	20	23	16	11	12	5	5	4	2	3	0	0	0	2
P10096	Glyceraldehyde-3-phosphate dehydrogenase OS=Bos taurus GN=GAPDH PE=1 SV=4	17	23	12	11	9	10	14	11	10	7	6	6	5	4	3	2
P31976	Ezrin OS=Bos taurus GN=EZR PE=1 SV=2	15	27	9	8	8	11	12	13	9	8	0	0	0	0	0	2
Q59HJ6	Lon protease homolog, mitochondrial OS=Bos taurus GN=LONP1 PE=1 SV=1	11	7	2	3	3	4	6	3	2	5	0	0	0	0	0	2
Q9GL30	Phospholipase B-like 1 OS=Bos taurus GN=PLBD1 PE=1 SV=2	10	27	9	7	4	6	10	5	4	4	0	0	0	0	0	2
Q0VCA3	LETM1 and EF-hand domain-containing protein 1, mitochondrial OS=Bos taurus GN=LETM1 PE=2 SV=1	9	4	7	6	4	0	3	2	2	2	0	0	0	0	0	2
F6Q200	Uncharacterized protein OS=Bos taurus GN=PDK2 PE=4 SV=1	9	11	3	2	2	0	5	4	3	4	2	3	0	0	0	2
Q95M12	Legumain OS=Bos taurus GN=LGMN PE=1 SV=1	8	6	5	4	3	0	2	2	0	0	0	0	0	0	0	2
P63009	AP-2 complex subunit beta OS=Bos taurus GN=AP2B1 PE=1 SV=2	8	6	7	5	7	10	7	12	9	8	0	0	0	0	0	2
contaminant_KERATIN22	no description	8	4	7	6	0	4	8	23	0	5	36	15	11	34	12	2
Q6EWQ7	Eukaryotic translation initiation factor 5A-1 OS=Bos taurus GN=EIF5A PE=2 SV=3	7	2	5	0	5	2	0	0	0	0	0	0	2	3	3	2
Q1LZH9	N-acetylglucosamine-6-sulfatase OS=Bos taurus GN=GNS PE=2 SV=1	6	10	6	2	2	0	3	4	3	5	0	0	0	0	0	2
Q3T149	Heat shock protein beta-1 OS=Bos taurus GN=HSPB1 PE=2 SV=1	5	9	3	0	2	3	3	3	2	2	0	0	0	0	0	2
P26452	40S ribosomal protein SA OS=Bos taurus GN=RPSA PE=2 SV=4	4	0	0	0	0	0	2	2	2	2	0	0	4	0	0	2
P08169	Cation-independent mannose-6-phosphate receptor OS=Bos taurus GN=IGF2R PE=1 SV=2	4	24	13	7	11	7	6	0	2	0	0	0	0	0	0	2
Q32PH8	Elongation factor 1-alpha 2 OS=Bos taurus GN=EEF1A2 PE=2 SV=1	3	2	0	0	0	0	4	2	2	0	0	0	0	5	0	2
F1MQD9	Uncharacterized protein OS=Bos taurus GN=AMN PE=4 SV=1	3	5	9	11	11	9	5	6	4	3	0	0	0	0	0	2
contaminant_KERATIN02	no description	2	9	13	17	2	4	4	15	0	0	51	3	7	37	2	2
A7E3W2	Galectin-3-binding protein OS=Bos taurus GN=LGALS3BP PE=1 SV=1	2	15	8	12	13	13	12	9	5	5	2	2	0	0	0	2
P0CH28	Polyubiquitin-C OS=Bos taurus GN=UBC PE=1 SV=1	0	0	0	0	0	0	0	0	0	0	0	0	2	0	0	2
P51122	Acidic leucine-rich nuclear phosphoprotein 32 family member A OS=Bos taurus GN=ANP32A PE=1 SV=2	0	0	0	0	0	2	2	5	2	3	0	0	0	0	0	2
Q3SZC6	Acidic leucine-rich nuclear phosphoprotein 32 family member B OS=Bos taurus GN=ANP32B PE=2 SV=1	0	0	0	0	0	0	2	2	0	0	0	0	0	0	0	2
Q3SYR8	Immunoglobulin J chain OS=Bos taurus GN=IGJ PE=1 SV=1	0	0	0	0	2	0	3	0	0	0	0	0	0	0	0	2
Q3ZC13	AP-2 complex subunit mu OS=Bos taurus GN=AP2M1 PE=2 SV=1	0	0	3	4	3	7	11	10	9	10	0	0	0	0	0	2
P04973	Clathrin light chain A OS=Bos taurus GN=CLTA PE=1 SV=1	0	3	3	2	2	3	0	3	0	0	0	0	0	0	0	2
F1MLQ1	Histone H2A OS=Bos taurus GN=LOC524236 PE=3 SV=2	0	0	0	0	0	0	0	0	0	0	0	0	3	4	0	2
O02751	Craniofacial development protein 2 OS=Bos taurus GN=CFDP2 PE=1 SV=2	0	0	0	0	0	0	2	5	7	6	0	0	0	0	0	2
Q56JX8	40S ribosomal protein S13 OS=Bos taurus GN=RPS13 PE=2 SV=3	0	0	0	0	0	0	0	0	0	4	0	0	0	0	0	2
P46198	Translation initiation factor IF-2, mitochondrial OS=Bos taurus GN=MTIF2 PE=1 SV=1	0	0	0	0	0	0	3	4	2	2	2	0	0	0	0	2
Q56JX5	40S ribosomal protein S25 OS=Bos taurus GN=RPS25 PE=2 SV=1	0	0	0	0	0	0	2	2	2	2	0	0	0	0	0	2
Q56JX3	60S ribosomal protein L31 OS=Bos taurus GN=RPL31 PE=2 SV=1	0	0	0	0	0	0	2	0	0	2	2	0	2	0	0	2
P05632	ATP synthase subunit epsilon, mitochondrial OS=Bos taurus GN=ATP5E PE=1 SV=4	0	0	0	0	0	0	0	0	0	0	0	0	0	0	0	2
Q3T0W9	60S ribosomal protein L19 OS=Bos taurus GN=RPL19 PE=2 SV=1	0	0	0	0	0	0	0	0	0	0	0	0	0	0	0	2
P02721	ATP synthase-coupling factor 6, mitochondrial OS=Bos taurus GN=ATP5J PE=1 SV=2	0	0	0	4	0	0	0	0	0	0	0	0	0	0	0	2
contaminant_UBIQUITIN08	no description	0	0	0	0	0	0	0	2	0	0	0	0	2	0	0	2
Q3SZR8	Serine/arginine-rich splicing factor 3 OS=Bos taurus GN=SRSF3 PE=2 SV=1	0	0	0	0	0	0	2	7	4	4	2	0	2	0	0	2
Q3T106	Serine/arginine-rich splicing factor 7 OS=Bos taurus GN=SRSF7 PE=2 SV=1	0	0	0	0	0	0	2	3	2	2	0	0	0	0	0	2
P63048	Ubiquitin-60S ribosomal protein L40 OS=Bos taurus GN=UBA52 PE=1 SV=2	0	0	0	0	0	0	0	0	0	0	0	0	2	0	0	2
G8JL00	Histone H2A OS=Bos taurus GN=LOC104975684 PE=3 SV=1	0	0	0	0	0	0	0	3	0	0	0	0	3	4	0	2
Q3T0R1	40S ribosomal protein S18 OS=Bos taurus GN=RPS18 PE=2 SV=3	0	0	0	0	0	0	2	4	3	4	0	0	0	0	0	2
P00974	Pancreatic trypsin inhibitor OS=Bos taurus PE=1 SV=2	0	0	0	0	0	2	4	4	3	2	0	3	2	0	0	2
Q3T0V4	40S ribosomal protein S11 OS=Bos taurus GN=RPS11 PE=2 SV=3	0	0	0	0	0	0	0	0	0	0	0	0	0	0	0	2
Q58DW5	60S ribosomal protein L5 OS=Bos taurus GN=RPL5 PE=2 SV=3	0	0	0	0	0	2	0	2	5	3	0	0	2	0	0	2
Q6B411	Lysozyme C, milk isozyme OS=Bos taurus PE=2 SV=1	0	0	0	0	0	0	0	2	2	2	0	0	0	0	0	2
Q3MHJ5	39S ribosomal protein L54, mitochondrial OS=Bos taurus GN=MRPL54 PE=1 SV=1	0	0	0	0	3	0	3	4	5	5	0	0	0	0	0	2
P0CG53	Polyubiquitin-B OS=Bos taurus GN=UBB PE=1 SV=1	0	0	0	0	0	0	0	0	0	0	0	0	2	0	0	2
F1N2W8	Uncharacterized protein OS=Bos taurus PE=4 SV=1	0	0	0	0	0	0	0	0	0	0	0	0	0	0	0	2
P62992	Ubiquitin-40S ribosomal protein S27a OS=Bos taurus GN=RPS27A PE=1 SV=2	0	0	0	0	0	0	2	3	0	2	0	0	2	0	0	2
F1MCF1	Uncharacterized protein OS=Bos taurus GN=LOC782688 PE=3 SV=1	0	0	2	3	5	3	3	5	4	4	2	0	2	0	0	2
F1ML72	Uncharacterized protein (Fragment) OS=Bos taurus GN=RPL34 PE=4 SV=1	0	0	0	0	0	2	4	5	3	2	3	0	0	0	0	2
Q08DU9	Heterochromatin protein 1-binding protein 3 OS=Bos taurus GN=HP1BP3 PE=2 SV=1	0	0	0	0	0	0	4	6	10	10	2	0	0	0	0	2
Q3ZC04	Ribosomal protein 63, mitochondrial OS=Bos taurus GN=MRPL57 PE=1 SV=1	0	0	0	2	4	8	6	5	6	6	3	0	2	0	0	2
A0A0A0MP90	Histone H2A OS=Bos taurus GN=HIST1H2AC PE=3 SV=1	0	0	0	0	0	0	0	3	0	0	0	0	3	4	0	2
A0A0A0MP93	Histone H2A OS=Bos taurus GN=LOC614881 PE=3 SV=1	0	0	0	0	0	0	0	2	0	0	0	0	3	4	0	2
A4IFU5	Histone H2A OS=Bos taurus GN=HIST3H2A PE=2 SV=1	0	0	0	0	0	0	0	3	0	0	0	0	3	4	0	2
F1MSQ7	Uncharacterized protein OS=Bos taurus GN=NIPSNAP1 PE=4 SV=1	0	0	0	2	0	3	3	3	2	3	2	0	0	0	0	2
E1BKY3	Uncharacterized protein OS=Bos taurus GN=CPT1A PE=3 SV=2	0	0	3	8	3	3	3	3	0	2	0	0	0	0	0	2
Q2TBQ5	60S ribosomal protein L7a OS=Bos taurus GN=RPL7A PE=2 SV=3	0	0	0	0	0	0	4	3	4	4	0	0	0	0	0	2
A8NN94	39S ribosomal protein L34, mitochondrial OS=Bos taurus GN=MRPL34 PE=1 SV=1	0	0	0	0	0	4	5	3	2	3	2	0	0	0	0	2
E1BCK5	Uncharacterized protein OS=Bos taurus PE=4 SV=1	0	0	0	0	0	0	0	0	0	3	0	0	0	0	0	2
E1BCF5	Uncharacterized protein OS=Bos taurus GN=RPL26L1 PE=4 SV=2	0	0	0	3	2	4	3	3	3	3	2	2	0	0	0	2
Q3MHY7	39S ribosomal protein L10, mitochondrial OS=Bos taurus GN=MRPL10 PE=1 SV=2	0	0	0	2	4	8	13	14	7	14	0	2	0	0	0	2
E1BKX7	Uncharacterized protein OS=Bos taurus GN=FLNB PE=1 SV=2	104	96	48	7	8	0	0	0	0	0	0	0	0	0	0	0
F1MDJ6	Uncharacterized protein OS=Bos taurus GN=DMGDH PE=1 SV=2	75	90	46	25	13	9	11	6	3	0	0	0	0	0	0	0
E1BB28	Uncharacterized protein OS=Bos taurus GN=SARDH PE=3 SV=1	68	83	36	22	15	10	10	3	2	0	0	0	0	0	0	0
G3N0V0	Uncharacterized protein (Fragment) OS=Bos taurus PE=1 SV=1	68	71	37	18	6	4	2	0	0	0	0	0	0	0	0	0
F1MDH3	Uncharacterized protein (Fragment) OS=Bos taurus GN=TLN1 PE=1 SV=2	62	62	20	6	4	2	0	0	0	0	0	0	0	0	0	0
Q2HJ74	Glycine amidinotransferase, mitochondrial OS=Bos taurus GN=GATM PE=2 SV=1	61	62	34	24	8	8	7	4	4	2	0	0	0	0	0	0
Q5MYB8	Carboxylic ester hydrolase OS=Bos taurus GN=BREH1 PE=2 SV=1	58	136	69	62	39	30	16	6	4	2	0	0	0	0	0	0
Q32LG3	Malate dehydrogenase, mitochondrial OS=Bos taurus GN=MDH2 PE=1 SV=1	56	55	40	25	5	3	4	3	4	2	0	0	5	0	0	0
Q2KJC9	Alpha-aminoadipic semialdehyde dehydrogenase OS=Bos taurus GN=ALDH7A1 PE=2 SV=4	53	84	44	45	19	11	10	5	5	7	2	0	0	0	0	0
P00727	Cytosol aminopeptidase OS=Bos taurus GN=LAP3 PE=1 SV=3	52	87	47	50	34	24	14	8	6	3	0	0	0	0	0	0
P38657	Protein disulfide-isomerase A3 OS=Bos taurus GN=PDIA3 PE=2 SV=1	47	56	25	3	6	0	2	0	0	0	0	0	0	0	0	0
F1MDS3	Uncharacterized protein OS=Bos taurus GN=PCK2 PE=1 SV=1	47	48	24	8	2	2	3	0	0	0	0	0	0	0	0	0
E1BHV3	Uncharacterized protein OS=Bos taurus GN=ACSM5 PE=4 SV=2	43	40	16	10	3	3	6	3	0	2	0	0	0	0	0	0
Q28007	Dihydropyrimidine dehydrogenase [NADP(+)] OS=Bos taurus GN=DPYD PE=1 SV=1	43	61	28	19	10	5	3	0	0	0	0	0	0	0	0	0
Q29RV1	Protein disulfide-isomerase A4 OS=Bos taurus GN=PDIA4 PE=2 SV=1	39	39	16	8	5	0	2	2	0	0	0	0	0	0	0	0
E1BDP3	Uncharacterized protein OS=Bos taurus GN=ALDH5A1 PE=3 SV=1	39	56	23	19	19	16	9	6	5	4	0	0	0	0	0	0
F1MCF8	Uncharacterized protein OS=Bos taurus GN=IGLL1 PE=1 SV=2	39	37	26	19	12	9	12	4	3	3	0	0	0	0	0	0
Q17QF0	Alanine--glyoxylate aminotransferase 2, mitochondrial OS=Bos taurus GN=AGXT2 PE=2 SV=1	37	66	29	19	10	8	6	5	4	2	0	0	0	0	0	0
Q58DM8	Enoyl-CoA hydratase, mitochondrial OS=Bos taurus GN=ECHS1 PE=2 SV=1	36	51	22	13	10	9	3	2	2	3	3	0	0	0	0	0
Q08DN5	Carnitine acetyltransferase OS=Bos taurus GN=MGC142781 PE=1 SV=1	36	41	21	17	8	5	16	12	10	6	0	0	0	0	0	0
E1BEJ3	Uncharacterized protein OS=Bos taurus GN=GFM1 PE=3 SV=1	36	40	21	10	5	2	0	0	2	0	0	0	0	0	0	0
F1N789	Uncharacterized protein OS=Bos taurus GN=VCL PE=1 SV=1	36	33	10	0	2	0	0	0	0	0	0	0	0	0	0	0
E1BMG9	10-formyltetrahydrofolate dehydrogenase OS=Bos taurus GN=ALDH1L1 PE=1 SV=2	35	76	42	34	23	15	16	5	6	4	0	0	0	0	0	0
P48818	Very long-chain specific acyl-CoA dehydrogenase, mitochondrial OS=Bos taurus GN=ACADVL PE=2 SV=3	35	47	26	12	11	8	6	7	9	4	0	0	0	0	0	0
P52193	Calreticulin OS=Bos taurus GN=CALR PE=1 SV=2	34	26	11	4	5	3	5	2	0	0	0	0	0	0	0	0
Q148D3	Fumarate hydratase OS=Bos taurus GN=FH PE=1 SV=1	33	41	24	17	11	7	6	5	0	0	0	0	2	0	0	0
Q2KHZ9	Glutaryl-CoA dehydrogenase, mitochondrial OS=Bos taurus GN=GCDH PE=2 SV=1	33	42	19	14	9	6	5	5	3	2	0	0	0	0	0	0
A4FV36	SPATA20 protein OS=Bos taurus GN=SPATA20 PE=2 SV=1	32	29	10	0	0	0	0	0	0	0	0	0	0	0	0	0
Q3ZC41	Acetyl-Coenzyme A acyltransferase 1 OS=Bos taurus GN=ACAA1 PE=1 SV=1	32	36	11	7	3	2	4	0	0	4	0	0	0	0	0	0
Q9GK13	Methylmalonyl-CoA mutase, mitochondrial OS=Bos taurus GN=MUT PE=2 SV=1	32	36	15	8	3	0	3	0	0	0	0	0	0	0	0	0
O46504	Pyruvate dehydrogenase phosphatase regulatory subunit, mitochondrial OS=Bos taurus GN=PDPR PE=1 SV=1	32	36	18	6	6	0	2	0	0	0	0	0	0	0	0	0
P00435	Glutathione peroxidase 1 OS=Bos taurus GN=GPX1 PE=1 SV=3	32	31	17	10	5	2	2	2	0	0	0	0	0	0	0	0
P05307	Protein disulfide-isomerase OS=Bos taurus GN=P4HB PE=1 SV=1	31	28	16	9	6	3	5	3	2	0	0	0	2	0	0	0
Q2KIM0	Tissue alpha-L-fucosidase OS=Bos taurus GN=FUCA1 PE=2 SV=1	30	39	15	4	6	0	0	0	0	0	0	0	0	0	0	0
Q9N2I8	Thioredoxin reductase 2, mitochondrial OS=Bos taurus GN=TXNRD2 PE=1 SV=2	30	48	26	18	13	8	9	2	0	0	0	0	0	0	0	0
F1MQX0	Acetyl-coenzyme A synthetase (Fragment) OS=Bos taurus GN=ACSS1 PE=3 SV=2	30	40	13	10	0	0	4	3	0	0	0	0	0	0	0	0
A7MBE8	UPB1 protein OS=Bos taurus GN=UPB1 PE=2 SV=1	30	56	38	28	7	5	4	2	0	2	0	0	0	0	0	0
P12799	Fibrinogen gamma-B chain OS=Bos taurus GN=FGG PE=1 SV=1	29	44	19	12	11	4	10	2	0	2	0	0	0	0	0	0
Q29RK1	Citrate synthase, mitochondrial OS=Bos taurus GN=CS PE=1 SV=1	29	36	16	12	5	4	2	3	0	3	0	0	0	0	0	0
Q08DM3	Malic enzyme OS=Bos taurus GN=ME2 PE=2 SV=1	29	38	21	11	3	3	3	3	3	0	0	0	0	0	0	0
P02676	Fibrinogen beta chain OS=Bos taurus GN=FGB PE=1 SV=2	29	47	24	18	9	10	5	5	2	0	0	0	0	0	0	0
P06868	Plasminogen OS=Bos taurus GN=PLG PE=1 SV=2	29	29	12	0	0	0	0	0	0	0	0	0	0	0	0	0
Q3SZ20	Serine hydroxymethyltransferase, mitochondrial OS=Bos taurus GN=SHMT2 PE=2 SV=1	29	36	20	13	7	3	4	2	0	0	0	0	0	0	0	0
Q2UVX4	Complement C3 OS=Bos taurus GN=C3 PE=1 SV=2	29	44	14	5	0	0	2	0	0	2	0	0	0	0	0	0
E1BLC0	Uncharacterized protein OS=Bos taurus GN=AGMAT PE=1 SV=1	27	30	17	12	5	4	3	0	0	0	0	0	0	0	0	0
Q3ZCJ8	Dipeptidyl peptidase 1 OS=Bos taurus GN=CTSC PE=2 SV=1	27	69	13	16	7	3	7	3	0	3	0	0	0	0	0	0
Q3SZP5	Peroxisomal acyl-coenzyme A oxidase 1 OS=Bos taurus GN=ACOX1 PE=2 SV=1	27	51	12	5	0	0	0	0	0	0	0	0	0	0	0	0
F1MH40	Uncharacterized protein OS=Bos taurus PE=1 SV=2	26	32	14	9	5	4	4	3	0	3	0	0	0	0	0	0
A4FUZ6	Hydroxysteroid dehydrogenase-like protein 2 OS=Bos taurus GN=HSDL2 PE=2 SV=1	26	26	11	5	3	4	6	4	3	3	0	0	0	0	0	0
P34933	Heat shock-related 70 kDa protein 2 OS=Bos taurus GN=HSPA2 PE=2 SV=2	26	13	7	3	2	3	3	2	0	2	0	0	3	3	3	0
E1BNQ4	ATP-dependent (S)-NAD(P)H-hydrate dehydratase OS=Bos taurus GN=CARKD PE=3 SV=1	25	31	15	3	2	0	4	3	0	0	0	0	0	0	0	0
P12344	Aspartate aminotransferase, mitochondrial OS=Bos taurus GN=GOT2 PE=1 SV=2	25	33	17	7	8	0	4	3	4	0	0	0	0	0	0	0
F1MN00	Uncharacterized protein OS=Bos taurus GN=ACADL PE=3 SV=2	25	32	14	13	7	5	3	0	0	0	0	0	0	0	0	0
Q0VCU1	Cytoplasmic aconitate hydratase OS=Bos taurus GN=ACO1 PE=2 SV=1	25	29	11	0	0	0	0	0	0	0	0	0	0	0	0	0
Q2HJD7	3-hydroxyisobutyrate dehydrogenase, mitochondrial OS=Bos taurus GN=HIBADH PE=2 SV=1	25	30	13	8	3	3	3	0	0	0	0	0	0	0	0	0
A7MBE6	ACSM2A protein OS=Bos taurus GN=ACSM2A PE=1 SV=1	25	18	9	4	2	3	0	3	0	0	0	0	0	0	0	0
O97764	Zeta-crystallin OS=Bos taurus GN=CRYZ PE=2 SV=2	24	32	17	13	10	9	0	6	4	0	0	0	0	0	0	0
Q28034	Glucosidase 2 subunit beta OS=Bos taurus GN=PRKCSH PE=2 SV=1	24	22	17	4	4	2	0	0	0	0	0	0	0	0	0	0
E1BGJ0	Uncharacterized protein OS=Bos taurus GN=LRP1 PE=4 SV=2	24	34	26	12	10	4	0	0	0	0	0	0	0	0	0	0
F1N338	Uncharacterized protein OS=Bos taurus GN=HADH PE=1 SV=1	24	31	14	9	5	3	0	2	3	3	0	0	0	0	0	0
A6QL68	CLYBL protein OS=Bos taurus GN=CLYBL PE=2 SV=1	23	32	13	5	3	0	0	0	0	0	0	0	0	0	0	0
Q3T0B6	Complement component 1 Q subcomponent-binding protein, mitochondrial OS=Bos taurus GN=C1QBP PE=2 SV=1	23	63	12	14	9	9	7	3	4	2	0	0	0	0	0	0
Q9TTK8	Creatine kinase U-type, mitochondrial OS=Bos taurus GN=CKMT1 PE=2 SV=1	23	25	12	2	0	0	0	0	0	0	0	0	0	0	0	0
Q0P5I5	4-hydroxy-2-oxoglutarate aldolase, mitochondrial OS=Bos taurus GN=HOGA1 PE=1 SV=1	23	31	19	13	9	6	4	3	3	0	0	0	0	0	0	0
F1N7I5	Uncharacterized protein (Fragment) OS=Bos taurus GN=NUMA1 PE=1 SV=2	23	9	8	0	0	0	0	0	0	0	0	0	0	0	0	0
Q58DH9	Alpha-N-acetylgalactosaminidase OS=Bos taurus GN=NAGA PE=2 SV=1	22	19	10	5	4	0	0	0	0	0	0	0	0	0	0	0
A1A4K3	DNA damage-binding protein 1 OS=Bos taurus GN=DDB1 PE=1 SV=1	22	17	6	3	0	0	0	0	0	0	0	0	0	0	0	0
F1MCN8	Uncharacterized protein OS=Bos taurus GN=AMACR PE=4 SV=2	22	19	4	0	0	3	7	5	5	6	2	5	0	0	0	0
Q3SZJ0	Argininosuccinate lyase OS=Bos taurus GN=ASL PE=2 SV=1	22	22	16	8	5	2	2	0	0	0	0	0	0	0	0	0
Q3SZP7	Villin-1 OS=Bos taurus GN=VIL1 PE=2 SV=3	21	14	5	0	0	0	0	0	0	0	0	0	0	0	0	0
P04272	Annexin A2 OS=Bos taurus GN=ANXA2 PE=1 SV=2	21	15	3	0	0	0	0	0	0	0	2	0	0	3	0	0
P02672	Fibrinogen alpha chain OS=Bos taurus GN=FGA PE=1 SV=5	21	24	16	7	4	4	4	0	0	0	0	0	0	0	0	0
F1N6Y1	Uncharacterized protein OS=Bos taurus GN=GANAB PE=1 SV=1	21	33	8	6	4	0	0	0	0	0	0	0	0	0	0	0
Q76LV2	Heat shock protein HSP 90-alpha OS=Bos taurus GN=HSP90AA1 PE=1 SV=3	21	25	11	8	7	5	9	4	0	2	0	0	47	10	0	0
Q75WB5	5-oxoprolinase OS=Bos taurus GN=OPLAH PE=1 SV=1	20	21	12	0	0	0	0	0	0	0	0	0	0	0	0	0
Q58DK5	Delta-aminolevulinic acid dehydratase OS=Bos taurus GN=ALAD PE=2 SV=1	20	24	19	10	9	4	2	0	0	0	0	0	0	0	0	0
Q5E9N4	Kynurenine/alpha-aminoadipate aminotransferase, mitochondrial OS=Bos taurus GN=AADAT PE=2 SV=1	20	21	5	0	0	0	0	0	0	0	0	0	0	0	0	0
F1MLX0	Uncharacterized protein OS=Bos taurus GN=FAHD2A PE=4 SV=1	20	26	16	4	0	0	2	2	0	0	0	0	0	0	0	0
Q0VC74	Trimethyllysine dioxygenase, mitochondrial OS=Bos taurus GN=TMLHE PE=2 SV=1	20	20	11	3	2	0	5	3	0	2	0	0	0	0	0	0
F1N5J8	Uncharacterized protein OS=Bos taurus GN=DECR1 PE=1 SV=1	20	34	13	7	4	4	5	4	3	3	0	0	0	0	0	0
A3KMY8	Beta-glucuronidase OS=Bos taurus GN=GUSB PE=2 SV=1	20	44	20	23	13	8	7	4	3	2	0	0	0	0	0	0
Q08E34	Translocase of outer mitochondrial membrane 70 OS=Bos taurus GN=TOMM70A PE=2 SV=1	20	17	6	0	0	0	0	0	0	0	0	0	0	0	0	0
Q2KJH9	4-trimethylaminobutyraldehyde dehydrogenase OS=Bos taurus GN=ALDH9A1 PE=2 SV=1	20	24	11	5	5	2	0	0	0	0	0	0	0	0	0	0
H7BWW2	Beta-hexosaminidase OS=Bos taurus GN=HEXB PE=3 SV=1	20	32	10	5	4	0	0	0	0	0	0	0	0	0	0	0
P08166	Adenylate kinase 2, mitochondrial OS=Bos taurus GN=AK2 PE=1 SV=2	20	10	0	0	0	0	0	0	0	0	0	0	0	0	0	0
P46446	Aspartoacylase OS=Bos taurus GN=ASPA PE=1 SV=1	20	22	7	6	0	0	3	0	0	0	0	0	0	0	0	0
E1BGS2	Uncharacterized protein OS=Bos taurus GN=ACAD10 PE=4 SV=1	20	34	12	9	6	3	0	0	0	0	0	0	0	0	0	0
Q2TBU0	Haptoglobin OS=Bos taurus GN=HP PE=2 SV=1	20	59	32	38	28	31	20	11	7	4	2	0	0	0	0	0
F1MYG5	Uncharacterized protein OS=Bos taurus GN=LMNA PE=1 SV=1	19	21	10	2	4	0	2	2	0	0	0	0	0	0	0	0
Q3MHL4	Adenosylhomocysteinase OS=Bos taurus GN=AHCY PE=2 SV=3	19	24	13	7	6	0	4	0	0	0	0	0	0	0	0	0
E1BC79	Uncharacterized protein (Fragment) OS=Bos taurus GN=HAO1 PE=4 SV=2	19	31	15	11	7	6	2	0	0	0	0	0	0	0	0	0
Q2KIB0	Fumarylacetoacetate hydrolase domain-containing protein 2 OS=Bos taurus GN=FAHD2 PE=2 SV=1	19	21	15	4	0	0	2	2	0	0	0	0	0	0	0	0
P81623	Endoplasmic reticulum resident protein 29 OS=Bos taurus GN=ERP29 PE=1 SV=2	19	11	10	0	0	0	0	0	0	0	0	0	0	0	0	0
Q0NXR6	Isobutyryl-CoA dehydrogenase, mitochondrial OS=Bos taurus GN=ACAD8 PE=2 SV=1	19	11	8	4	2	0	0	0	0	0	0	0	0	0	0	0
E1BKY9	Uncharacterized protein OS=Bos taurus GN=CPOX PE=1 SV=1	19	27	4	0	0	0	0	0	0	0	0	0	0	0	0	0
E1BIQ0	Uncharacterized protein OS=Bos taurus GN=PNPT1 PE=4 SV=2	19	30	14	5	3	0	0	0	0	0	0	0	0	0	0	0
G3MWT9	Uncharacterized protein (Fragment) OS=Bos taurus GN=AKAP12 PE=4 SV=1	18	0	0	0	0	0	0	0	0	0	0	0	0	0	0	0
F1N076	Uncharacterized protein OS=Bos taurus GN=CP PE=1 SV=2	18	18	9	0	0	0	0	0	0	0	0	0	0	0	0	0
Q3SYV4	Adenylyl cyclase-associated protein 1 OS=Bos taurus GN=CAP1 PE=2 SV=3	18	31	17	11	5	4	2	0	0	0	0	0	0	0	0	0
Q0VCK0	Bifunctional purine biosynthesis protein PURH OS=Bos taurus GN=ATIC PE=2 SV=1	18	14	3	0	0	0	0	0	0	0	0	0	0	0	0	0
Q9N0F3	Serine--tRNA ligase, mitochondrial OS=Bos taurus GN=SARS2 PE=1 SV=1	18	17	4	0	0	0	0	0	0	0	0	0	0	0	0	0
Q2KIY5	Putative phospholipase B-like 2 OS=Bos taurus GN=PLBD2 PE=2 SV=1	18	23	10	2	3	2	0	0	0	2	0	0	0	0	0	0
F6QS88	Uncharacterized protein OS=Bos taurus GN=EPHX2 PE=4 SV=1	18	21	4	0	0	0	0	0	0	0	0	0	0	0	0	0
P61603	10 kDa heat shock protein, mitochondrial OS=Bos taurus GN=HSPE1 PE=3 SV=2	18	18	8	8	6	5	4	3	3	2	0	2	3	0	0	0
P61157	Actin-related protein 3 OS=Bos taurus GN=ACTR3 PE=1 SV=3	17	24	14	4	3	0	0	0	0	0	0	0	0	0	0	0
Q5E9P9	Serine hydroxymethyltransferase, cytosolic OS=Bos taurus GN=SHMT1 PE=2 SV=3	17	19	9	6	5	0	3	0	2	0	0	0	0	0	0	0
Q29443	Serotransferrin OS=Bos taurus GN=TF PE=2 SV=1	17	11	7	0	0	0	0	0	0	0	0	0	0	0	0	0
P68138	Actin, alpha skeletal muscle OS=Bos taurus GN=ACTA1 PE=1 SV=1	17	16	0	0	0	0	4	0	0	0	0	0	6	0	0	0
Q3SZ71	Mitochondrial-processing peptidase subunit beta OS=Bos taurus GN=PMPCB PE=2 SV=1	17	10	8	3	2	0	0	0	0	0	0	0	0	0	0	0
Q3SZK8	Na(+)/H(+) exchange regulatory cofactor NHE-RF1 OS=Bos taurus GN=SLC9A3R1 PE=2 SV=1	17	8	6	0	2	0	0	0	0	0	0	0	0	0	0	0
E1BBY7	Uncharacterized protein OS=Bos taurus GN=HSPA4 PE=1 SV=2	17	9	2	0	0	0	0	0	0	0	0	0	2	0	0	0
Q2HJ49	Moesin OS=Bos taurus GN=MSN PE=2 SV=3	17	13	2	3	3	0	9	9	4	3	0	0	0	0	0	0
Q0P5M8	Mitochondrial-processing peptidase subunit alpha OS=Bos taurus GN=PMPCA PE=2 SV=1	17	24	13	3	4	2	0	0	0	0	0	0	0	0	0	0
Q2TBV3	Electron transfer flavoprotein subunit beta OS=Bos taurus GN=ETFB PE=1 SV=3	17	25	9	4	0	0	0	0	0	0	0	0	0	0	0	0
Q3ZC07	Actin, alpha cardiac muscle 1 OS=Bos taurus GN=ACTC1 PE=2 SV=1	17	16	0	0	0	0	0	0	0	0	0	0	6	0	0	0
Q3SYU2	Elongation factor 2 OS=Bos taurus GN=EEF2 PE=2 SV=3	16	10	8	0	3	0	2	0	0	0	0	0	4	0	0	0
F1N6H4	Uncharacterized protein (Fragment) OS=Bos taurus GN=MACF1 PE=4 SV=2	16	5	5	0	0	0	0	0	0	0	0	0	0	0	0	0
F1MVP8	Uncharacterized protein OS=Bos taurus GN=HACL1 PE=1 SV=2	16	33	13	9	3	0	2	0	0	0	0	0	0	0	0	0
A4FUY3	LOC539976 protein OS=Bos taurus GN=LOC539976 PE=2 SV=1	16	21	7	2	0	0	0	0	0	0	0	0	0	0	0	0
G3X6L8	Uncharacterized protein OS=Bos taurus GN=NIPSNAP3A PE=4 SV=1	16	32	13	13	2	3	6	3	0	0	0	0	0	0	0	0
P50397	Rab GDP dissociation inhibitor beta OS=Bos taurus GN=GDI2 PE=2 SV=3	16	17	6	0	0	0	0	0	0	0	0	0	0	0	0	0
Q3MHM6	Catenin alpha-1 OS=Bos taurus GN=CTNNA1 PE=2 SV=1	16	17	4	4	2	3	0	0	0	0	0	0	0	0	0	0
A7E3Q8	Plastin-3 OS=Bos taurus GN=PLS3 PE=2 SV=1	16	8	0	0	0	0	0	0	0	0	0	0	0	0	0	0
P79134	Annexin A6 OS=Bos taurus GN=ANXA6 PE=1 SV=2	16	10	6	0	0	0	0	0	0	0	0	0	0	0	0	0
Q3ZBD7	Glucose-6-phosphate isomerase OS=Bos taurus GN=GPI PE=2 SV=4	16	27	8	8	2	0	0	0	0	0	0	0	2	0	0	0
Q3ZC84	Cytosolic non-specific dipeptidase OS=Bos taurus GN=CNDP2 PE=2 SV=1	15	22	10	5	2	0	0	0	0	0	0	0	0	0	0	0
Q2KJE4	Electron transfer flavoprotein subunit alpha, mitochondrial OS=Bos taurus GN=ETFA PE=2 SV=1	15	17	6	3	0	0	0	0	0	0	0	0	0	0	0	0
Q3T0Q4	Nucleoside diphosphate kinase B OS=Bos taurus GN=NME2 PE=1 SV=1	15	18	13	7	4	4	2	0	2	0	0	0	2	0	0	0
E1BFN6	Uncharacterized protein OS=Bos taurus GN=DPYS PE=1 SV=2	15	29	9	10	4	0	5	2	2	0	0	2	0	0	0	0
Q32LE5	Isoaspartyl peptidase/L-asparaginase OS=Bos taurus GN=ASRGL1 PE=2 SV=1	15	14	4	0	0	0	0	0	0	0	0	0	0	0	0	0
G3MWG4	Uncharacterized protein (Fragment) OS=Bos taurus GN=IARS2 PE=3 SV=1	15	12	6	3	2	2	2	2	0	3	0	0	0	0	0	0
Q9BGI2	Peroxiredoxin-4 OS=Bos taurus GN=PRDX4 PE=2 SV=1	15	24	9	9	3	0	0	0	0	0	0	0	0	0	0	0
F1MZC0	Uncharacterized protein OS=Bos taurus PE=1 SV=1	15	16	5	0	0	0	0	0	0	0	0	0	0	0	0	0
P01966	Hemoglobin subunit alpha OS=Bos taurus GN=HBA PE=1 SV=2	15	29	13	17	4	8	8	6	4	2	0	6	0	0	0	0
E1B748	Uncharacterized protein OS=Bos taurus GN=HYOU1 PE=1 SV=1	14	18	7	2	0	0	0	0	0	0	0	0	0	0	0	0
P17690	Beta-2-glycoprotein 1 OS=Bos taurus GN=APOH PE=1 SV=4	14	12	0	0	0	0	0	0	0	0	0	0	0	0	0	0
Q3ZBV8	Threonine--tRNA ligase, cytoplasmic OS=Bos taurus GN=TARS PE=2 SV=1	14	18	10	0	0	0	0	0	0	0	0	0	0	0	0	0
Q0P5A6	26S proteasome non-ATPase regulatory subunit 5 OS=Bos taurus GN=PSMD5 PE=2 SV=1	14	5	0	0	0	0	0	0	0	0	0	0	0	0	0	0
Q3MHR7	Actin-related protein 2/3 complex subunit 2 OS=Bos taurus GN=ARPC2 PE=1 SV=1	14	14	10	0	2	0	0	0	0	0	0	0	0	0	0	0
Q32LP2	Radixin OS=Bos taurus GN=RDX PE=2 SV=1	14	12	4	2	0	0	9	8	3	0	0	0	0	0	0	0
A6QNL5	PDIA6 protein (Fragment) OS=Bos taurus GN=PDIA6 PE=1 SV=1	14	17	2	0	4	0	0	0	0	0	0	0	0	0	0	0
A6QR56	Aldehyde dehydrogenase family 16 member A1 OS=Bos taurus GN=ALDH16A1 PE=2 SV=1	13	11	6	2	0	0	0	0	0	0	0	0	0	0	0	0
F1MQ37	Uncharacterized protein OS=Bos taurus GN=MYH9 PE=1 SV=2	13	40	0	24	0	13	0	0	0	0	0	0	0	0	0	0
F1MJI7	Uncharacterized protein (Fragment) OS=Bos taurus GN=LMNB2 PE=3 SV=1	13	4	3	0	0	0	0	0	0	0	0	0	0	0	0	0
Q29451	Lysosomal alpha-mannosidase OS=Bos taurus GN=MAN2B1 PE=1 SV=4	13	29	11	10	6	7	5	6	4	2	0	0	0	0	0	0
F1MLW8	Uncharacterized protein OS=Bos taurus PE=4 SV=2	13	19	13	9	7	7	3	2	0	2	0	0	0	0	0	0
F1N6I4	Uncharacterized protein OS=Bos taurus GN=AKR7A2 PE=4 SV=2	13	8	5	0	0	0	0	0	0	0	0	0	0	0	0	0
Q9XSG3	Isocitrate dehydrogenase [NADP] cytoplasmic OS=Bos taurus GN=IDH1 PE=2 SV=1	13	12	7	0	0	0	0	0	0	0	0	0	0	0	0	0
Q9XSJ4	Alpha-enolase OS=Bos taurus GN=ENO1 PE=1 SV=4	13	16	11	7	5	0	6	9	7	3	0	0	13	16	2	0
A7MBF1	Serine--pyruvate aminotransferase OS=Bos taurus GN=AGXT PE=1 SV=1	13	20	6	3	3	0	3	3	3	0	0	0	0	0	0	0
F1MMK8	Lysine--tRNA ligase OS=Bos taurus GN=KARS PE=3 SV=1	13	14	10	0	2	0	0	0	0	0	0	0	0	0	0	0
A6QM01	NAGLU protein OS=Bos taurus GN=NAGLU PE=2 SV=1	13	19	13	8	4	0	0	0	0	0	0	0	0	0	0	0
A4IFA7	Carbonyl reductase family member 4 OS=Bos taurus GN=CBR4 PE=2 SV=1	13	9	6	2	5	2	2	0	2	4	0	0	0	0	0	0
Q6B855	Transketolase OS=Bos taurus GN=TKT PE=2 SV=1	13	14	6	2	3	0	0	0	0	0	0	0	0	0	0	0
E1B8N6	Uncharacterized protein OS=Bos taurus GN=LMNB1 PE=1 SV=2	13	8	9	0	0	0	0	0	0	0	0	0	0	0	0	0
P48616	Vimentin OS=Bos taurus GN=VIM PE=1 SV=3	13	7	8	0	0	0	2	0	0	0	0	0	2	2	0	0
F1N4U6	Uncharacterized protein OS=Bos taurus GN=BBOX1 PE=4 SV=1	13	16	10	3	2	0	0	0	0	0	0	0	0	0	0	0
A5D7D1	Alpha-actinin-4 OS=Bos taurus GN=ACTN4 PE=2 SV=1	13	4	3	0	0	0	0	0	0	0	0	0	5	0	0	0
Q3T052	Inter-alpha-trypsin inhibitor heavy chain H4 OS=Bos taurus GN=ITIH4 PE=1 SV=1	13	5	3	0	0	0	0	0	0	0	0	0	0	0	0	0
Q2KIS1	N-acylglucosamine 2-epimerase OS=Bos taurus GN=RENBP PE=2 SV=2	12	15	6	0	3	0	0	0	0	0	0	0	0	0	0	0
P08760	GTP:AMP phosphotransferase AK3, mitochondrial OS=Bos taurus GN=AK3 PE=1 SV=3	12	2	0	0	0	0	2	2	0	0	0	0	0	0	0	0
Q3T0L2	Endoplasmic reticulum resident protein 44 OS=Bos taurus GN=ERP44 PE=2 SV=1	12	12	3	0	0	0	0	0	0	0	0	0	0	0	0	0
P14568	Argininosuccinate synthase OS=Bos taurus GN=ASS1 PE=2 SV=1	12	14	11	6	2	0	0	0	0	0	0	0	0	0	0	0
A1A4L1	Acyl-coenzyme A thioesterase THEM4 OS=Bos taurus GN=THEM4 PE=2 SV=1	12	14	5	0	3	3	2	5	3	0	0	0	0	0	0	0
P52175	Nucleoside diphosphate kinase A 2 OS=Bos taurus GN=NME1-2 PE=1 SV=3	12	14	13	7	0	0	0	0	0	0	0	0	2	0	0	0
P52174	Nucleoside diphosphate kinase A 1 OS=Bos taurus GN=NME1-1 PE=1 SV=3	12	13	12	7	3	3	0	0	0	0	0	0	2	0	0	0
F1MU84	Uncharacterized protein (Fragment) OS=Bos taurus GN=GALNS PE=4 SV=2	12	17	9	8	6	7	9	2	2	0	0	0	0	0	0	0
Q3ZCF5	Ornithine aminotransferase, mitochondrial OS=Bos taurus GN=OAT PE=2 SV=1	12	15	4	4	0	0	0	0	0	0	0	0	0	0	0	0
E1B9R3	Uncharacterized protein OS=Bos taurus GN=UGGT1 PE=4 SV=2	12	7	8	0	0	0	0	0	0	0	0	0	0	0	0	0
P00735	Prothrombin OS=Bos taurus GN=F2 PE=1 SV=2	12	2	0	0	0	0	0	0	0	0	0	0	0	0	0	0
Q0V8R6	Beta-hexosaminidase subunit alpha OS=Bos taurus GN=HEXA PE=2 SV=1	12	22	8	4	0	0	0	0	0	0	0	0	0	0	0	0
P61286	Polyadenylate-binding protein 1 OS=Bos taurus GN=PABPC1 PE=2 SV=1	12	18	9	7	2	0	0	0	0	0	0	0	0	0	0	0
P21856	Rab GDP dissociation inhibitor alpha OS=Bos taurus GN=GDI1 PE=1 SV=1	12	8	5	0	0	0	0	0	0	0	0	0	0	0	0	0
A6QLP2	Adenosylhomocysteinase 3 OS=Bos taurus GN=AHCYL2 PE=1 SV=1	12	14	4	0	0	0	0	0	0	0	0	0	0	0	0	0
E1BE25	Uncharacterized protein OS=Bos taurus GN=FLNC PE=1 SV=1	12	11	9	0	0	0	0	0	0	0	0	0	0	0	0	0
O02675	Dihydropyrimidinase-related protein 2 OS=Bos taurus GN=DPYSL2 PE=1 SV=1	12	19	7	0	2	0	0	0	0	0	0	0	0	0	0	0
Q0P5L8	2-amino-3-ketobutyrate coenzyme A ligase, mitochondrial OS=Bos taurus GN=GCAT PE=1 SV=1	12	15	5	0	0	0	0	0	0	0	0	0	0	0	0	0
P79136	F-actin-capping protein subunit beta OS=Bos taurus GN=CAPZB PE=1 SV=1	12	15	7	0	0	0	0	0	0	0	0	0	0	0	0	0
Q2NL36	Diablo homolog (Drosophila) OS=Bos taurus GN=DIABLO PE=2 SV=1	12	11	8	2	3	0	0	0	0	0	0	0	0	0	0	0
Q9BGI0	4-aminobutyrate aminotransferase, mitochondrial OS=Bos taurus GN=ABAT PE=2 SV=1	12	16	10	2	0	0	0	0	2	0	0	0	0	0	0	0
F1MV80	NAD kinase 2, mitochondrial OS=Bos taurus GN=NADK2 PE=3 SV=2	12	13	8	2	0	0	0	0	0	0	0	0	0	0	0	0
P07857	Non-specific lipid-transfer protein OS=Bos taurus GN=SCP2 PE=1 SV=2	11	7	0	0	0	0	0	0	0	0	0	0	0	0	0	0
F1MFA3	Uncharacterized protein OS=Bos taurus GN=PITRM1 PE=3 SV=2	11	9	5	0	0	0	0	0	0	0	0	0	0	0	0	0
F1MDC1	Uncharacterized protein OS=Bos taurus GN=RRBP1 PE=1 SV=2	11	0	0	0	0	0	0	0	0	0	0	0	0	0	0	0
Q6QRN6	NAD(P)H-hydrate epimerase OS=Bos taurus GN=APOA1BP PE=2 SV=1	11	12	0	0	0	0	0	0	0	0	0	0	0	0	0	0
F1MRF5	Acyl-coenzyme A oxidase OS=Bos taurus GN=ACOX2 PE=1 SV=1	11	14	4	0	0	0	0	0	0	0	0	0	0	0	0	0
Q0P5G4	Kynurenine--oxoglutarate transaminase 3 OS=Bos taurus GN=CCBL2 PE=2 SV=1	11	8	3	0	0	0	0	0	0	0	0	0	0	0	0	0
Q3T145	Malate dehydrogenase, cytoplasmic OS=Bos taurus GN=MDH1 PE=2 SV=3	11	11	6	2	0	0	0	0	0	0	0	0	0	0	0	0
F1MD70	Uncharacterized protein OS=Bos taurus GN=HSD17B8 PE=3 SV=2	11	8	7	2	0	3	0	2	0	0	0	0	0	0	0	0
P15103	Glutamine synthetase OS=Bos taurus GN=GLUL PE=2 SV=4	11	26	8	7	6	5	3	0	2	0	0	0	0	0	0	0
A6QLL8	Fructose-bisphosphate aldolase OS=Bos taurus GN=ALDOA PE=1 SV=1	11	18	8	2	0	0	3	4	0	0	0	0	0	0	0	0
Q0VCR7	Monofunctional C1-tetrahydrofolate synthase, mitochondrial OS=Bos taurus GN=MTHFD1L PE=2 SV=2	11	4	2	0	0	0	0	0	0	0	0	0	0	0	0	0
Q9TRY0	Peptidyl-prolyl cis-trans isomerase FKBP4 OS=Bos taurus GN=FKBP4 PE=1 SV=4	11	0	0	0	0	0	0	0	0	0	0	0	0	0	0	0
Q5E9B1	L-lactate dehydrogenase B chain OS=Bos taurus GN=LDHB PE=2 SV=4	11	18	11	7	4	3	4	0	0	0	0	0	2	0	0	0
E1BKM4	Uncharacterized protein (Fragment) OS=Bos taurus GN=PDCD6IP PE=4 SV=2	11	0	0	0	0	0	0	0	0	0	0	0	0	0	0	0
M5FHY5	2,4-dienoyl CoA reductase 2 OS=Bos taurus GN=DECR2 PE=1 SV=1	11	14	5	2	0	3	3	3	0	0	0	0	0	0	0	0
P28801	Glutathione S-transferase P OS=Bos taurus GN=GSTP1 PE=1 SV=2	11	3	0	0	0	0	0	0	0	0	0	0	0	0	0	0
E1BKZ1	Uncharacterized protein (Fragment) OS=Bos taurus GN=GSR PE=4 SV=2	11	13	9	6	2	3	3	0	0	0	0	0	0	0	0	0
Q5E947	Peroxiredoxin-1 OS=Bos taurus GN=PRDX1 PE=2 SV=1	11	11	6	4	2	2	0	0	0	0	0	0	0	0	0	0
Q3T046	3-hydroxybutyrate dehydrogenase type 2 OS=Bos taurus GN=BDH2 PE=2 SV=1	11	9	4	0	0	0	0	0	0	0	0	0	0	0	0	0
Q5E9R3	EH domain-containing protein 1 OS=Bos taurus GN=EHD1 PE=1 SV=1	10	12	6	0	0	0	0	0	0	0	0	0	0	0	0	0
Q5E9G7	Cadherin 16 OS=Bos taurus GN=CDH16 PE=2 SV=1	10	7	4	0	0	0	0	0	0	0	0	0	0	0	0	0
Q3SZ62	Phosphoglycerate mutase 1 OS=Bos taurus GN=PGAM1 PE=2 SV=3	10	7	0	0	0	0	0	0	0	0	0	0	8	0	0	0
contaminant_GR78_YEAST	owl|P16474| 78 KD GLUCOSE REGULATED PROTEIN HOMOLOG PRECURSOR (GRP 78) (IMMUNOGLOBULIN...	10	6	0	0	0	0	0	0	0	0	0	0	0	0	0	0
Q3T0Z7	Dihydropteridine reductase OS=Bos taurus GN=QDPR PE=2 SV=1	10	14	3	0	0	0	0	0	0	0	0	0	0	0	0	0
Q58DR8	Succinyl-CoA ligase [ADP/GDP-forming] subunit alpha, mitochondrial OS=Bos taurus GN=SUCLG1 PE=2 SV=3	10	17	5	0	0	0	2	3	0	0	0	0	0	0	0	0
Q2KIV7	Pyrophosphatase (Inorganic) 2 OS=Bos taurus GN=PPA2 PE=2 SV=1	10	20	7	2	0	0	0	0	0	0	0	0	0	0	0	0
Q3SZD7	Carbonyl reductase [NADPH] 1 OS=Bos taurus GN=CBR1 PE=2 SV=1	10	12	3	0	0	2	4	4	0	0	0	0	0	0	0	0
P48034	Aldehyde oxidase 1 OS=Bos taurus GN=AOX1 PE=1 SV=2	10	23	6	0	0	0	0	0	0	0	0	0	0	0	0	0
E1BBM1	Uncharacterized protein OS=Bos taurus GN=GLOD4 PE=4 SV=2	10	3	0	0	0	0	0	0	0	0	0	0	0	0	0	0
Q2KJI7	AFG3-like protein 2 OS=Bos taurus GN=AFG3L2 PE=2 SV=1	10	0	0	0	0	0	0	0	0	2	0	0	0	0	0	0
Q2KJJ8	Phospholipase D3 OS=Bos taurus GN=PLD3 PE=2 SV=1	10	9	5	0	0	0	0	0	0	0	0	0	0	0	0	0
Q0VCX4	Catenin beta-1 OS=Bos taurus GN=CTNNB1 PE=1 SV=1	10	7	6	0	0	0	0	0	0	0	0	0	0	0	0	0
Q2T9R6	Omega-amidase NIT2 OS=Bos taurus GN=NIT2 PE=2 SV=1	10	11	0	0	0	0	0	0	0	0	0	0	0	0	0	0
A7MB62	Actin-related protein 2 OS=Bos taurus GN=ACTR2 PE=1 SV=1	10	12	5	2	2	0	3	0	0	0	0	0	0	0	0	0
E1BP91	Uncharacterized protein OS=Bos taurus GN=NPEPPS PE=4 SV=2	10	3	0	0	0	0	0	0	0	0	0	0	0	0	0	0
F1MPT5	Uncharacterized protein (Fragment) OS=Bos taurus GN=DST PE=4 SV=2	9	2	2	0	0	0	0	0	0	0	0	0	0	0	0	0
A6QP28	SUPV3L1 protein OS=Bos taurus GN=SUPV3L1 PE=2 SV=1	9	0	0	0	0	0	0	0	0	0	0	0	0	0	0	0
A2VE99	Septin-11 OS=Bos taurus GN=SEPT11 PE=2 SV=1	9	4	0	0	0	0	0	0	0	0	0	0	0	0	0	0
P62261	14-3-3 protein epsilon OS=Bos taurus GN=YWHAE PE=1 SV=1	9	11	5	0	2	0	0	0	0	0	0	0	7	0	0	0
A4FV08	Glucosamine-6-phosphate isomerase 1 OS=Bos taurus GN=GNPDA1 PE=2 SV=1	9	9	5	0	0	0	0	0	0	0	0	0	0	0	0	0
P80457	Xanthine dehydrogenase/oxidase OS=Bos taurus GN=XDH PE=1 SV=4	9	13	6	4	4	2	0	0	0	0	0	0	0	0	0	0
F6RUR3	Uncharacterized protein OS=Bos taurus GN=SUOX PE=4 SV=1	9	13	4	0	0	0	0	0	0	0	0	0	0	0	0	0
Q0P5F9	Aldehyde dehydrogenase family 8 member A1 OS=Bos taurus GN=ALDH8A1 PE=2 SV=1	9	14	5	0	0	0	0	0	0	0	0	0	0	0	0	0
E1BI62	Uncharacterized protein OS=Bos taurus GN=LOC104968656 PE=4 SV=2	9	9	3	0	0	0	0	0	0	0	0	0	0	0	0	0
A3KMV5	Ubiquitin-like modifier-activating enzyme 1 OS=Bos taurus GN=UBA1 PE=2 SV=1	9	8	2	0	0	0	2	2	0	0	0	0	6	3	0	0
Q3T0P6	Phosphoglycerate kinase 1 OS=Bos taurus GN=PGK1 PE=2 SV=3	9	0	0	0	0	0	0	0	0	0	0	0	4	0	0	0
F1MLF8	Uncharacterized protein OS=Bos taurus GN=HGD PE=1 SV=2	9	28	8	6	5	4	3	0	0	0	0	0	0	0	0	0
P00515	cAMP-dependent protein kinase type II-alpha regulatory subunit OS=Bos taurus GN=PRKAR2A PE=1 SV=2	9	7	3	0	2	0	0	0	0	0	0	0	0	0	0	0
Q08E20	S-formylglutathione hydrolase OS=Bos taurus GN=ESD PE=2 SV=1	9	6	0	0	0	0	0	0	0	0	0	0	0	0	0	0
Q32LH4	Nitrilase homolog 1 OS=Bos taurus GN=NIT1 PE=2 SV=1	9	10	3	0	0	0	0	0	0	0	0	0	0	0	0	0
Q2KJH4	WD repeat-containing protein 1 OS=Bos taurus GN=WDR1 PE=2 SV=3	9	7	0	0	0	0	0	0	0	0	0	0	0	0	0	0
P68250	14-3-3 protein beta/alpha OS=Bos taurus GN=YWHAB PE=1 SV=2	9	10	4	0	3	0	0	0	0	0	0	0	0	0	0	0
F1MX73	Uncharacterized protein (Fragment) OS=Bos taurus GN=MIPEP PE=3 SV=1	9	2	0	0	0	0	0	0	0	0	0	0	0	0	0	0
A6QPG6	LANCL2 protein OS=Bos taurus GN=LANCL2 PE=2 SV=1	9	5	2	0	0	0	0	0	0	0	0	0	0	0	0	0
Q1RMU3	Prolyl 4-hydroxylase subunit alpha-1 OS=Bos taurus GN=P4HA1 PE=1 SV=1	9	6	5	0	0	0	0	0	0	0	0	0	0	0	0	0
O77834	Peroxiredoxin-6 OS=Bos taurus GN=PRDX6 PE=1 SV=3	9	8	4	0	0	0	0	0	0	0	0	0	0	0	0	0
A6H757	Lysophosphatidic acid phosphatase type 6 OS=Bos taurus GN=ACP6 PE=1 SV=1	9	2	0	0	0	0	0	0	0	0	0	0	0	0	0	0
P22600	Ferrochelatase, mitochondrial OS=Bos taurus GN=FECH PE=1 SV=3	9	10	2	0	3	0	0	0	0	0	0	0	0	0	0	0
Q28178	Thrombospondin-1 OS=Bos taurus GN=THBS1 PE=2 SV=2	8	5	0	6	0	2	0	0	0	0	0	0	0	0	0	0
Q2KJ25	26S proteasome non-ATPase regulatory subunit 12 OS=Bos taurus GN=PSMD12 PE=2 SV=3	8	7	5	3	0	2	0	0	0	0	0	0	0	0	0	0
Q3SZC1	GrpE protein homolog 1, mitochondrial OS=Bos taurus GN=GRPEL1 PE=1 SV=1	8	8	0	0	0	0	0	0	0	0	0	0	0	0	0	0
Q2KIF8	Cysteine--tRNA ligase, mitochondrial OS=Bos taurus GN=CARS2 PE=2 SV=1	8	0	0	0	0	0	0	0	0	0	0	0	0	0	0	0
Q2KIF1	Glutamyl-tRNA(Gln) amidotransferase subunit C, mitochondrial OS=Bos taurus GN=GATC PE=2 SV=1	8	3	4	0	0	0	0	0	0	0	0	0	0	0	0	0
Q3ZC42	Alcohol dehydrogenase class-3 OS=Bos taurus GN=ADH5 PE=2 SV=1	8	10	3	0	0	0	0	0	0	0	0	0	0	0	0	0
Q3SZ73	Protein ABHD11 OS=Bos taurus GN=ABHD11 PE=2 SV=1	8	0	0	0	0	0	0	0	0	0	0	0	0	0	0	0
A2VDL8	Protein transport protein Sec23A OS=Bos taurus GN=SEC23A PE=2 SV=1	8	5	0	0	0	0	0	0	0	0	0	0	0	0	0	0
A6QLZ3	ARSB protein OS=Bos taurus GN=ARSB PE=2 SV=1	8	10	0	0	0	0	0	0	0	0	0	0	0	0	0	0
Q3T189	Succinate dehydrogenase [ubiquinone] iron-sulfur subunit, mitochondrial OS=Bos taurus GN=SDHB PE=2 SV=1	8	9	2	0	2	0	3	0	0	2	0	0	0	0	0	0
F1MXS3	Uncharacterized protein OS=Bos taurus GN=LOC518623 PE=4 SV=1	8	2	0	0	0	0	6	3	0	2	0	0	0	0	0	0
Q3SZR3	Alpha-1-acid glycoprotein OS=Bos taurus GN=ORM1 PE=2 SV=1	8	11	2	0	0	0	0	0	0	0	0	0	0	0	0	0
E1BDK7	Uncharacterized protein OS=Bos taurus GN=ELAC2 PE=4 SV=2	8	4	0	0	0	0	0	0	0	0	0	0	0	0	0	0
Q9MYM4	Lysosomal alpha-glucosidase OS=Bos taurus GN=GAA PE=2 SV=1	8	5	2	0	0	0	0	0	0	0	0	0	0	0	0	0
P05786	Keratin, type II cytoskeletal 8 OS=Bos taurus GN=KRT8 PE=2 SV=3	8	0	4	0	0	0	0	0	0	0	0	0	0	3	0	0
Q3MI05	Lysosomal protective protein OS=Bos taurus GN=CTSA PE=2 SV=1	8	27	11	4	2	2	5	0	0	0	0	0	0	0	0	0
A4IFC3	Polyadenylate-binding protein OS=Bos taurus GN=PABPC4 PE=2 SV=1	8	14	7	4	0	0	0	0	0	0	0	0	0	0	0	0
F6RJY8	Uncharacterized protein OS=Bos taurus GN=TIMM13 PE=4 SV=1	8	7	4	0	0	0	0	0	0	0	0	0	0	0	0	0
Q29RP9	Glutamyl-tRNA(Gln) amidotransferase subunit A, mitochondrial OS=Bos taurus GN=QRSL1 PE=2 SV=1	8	11	2	0	0	0	0	0	0	0	0	0	0	0	0	0
Q3MHF7	S-methyl-5'-thioadenosine phosphorylase OS=Bos taurus GN=MTAP PE=1 SV=1	8	3	2	0	0	0	0	0	0	0	0	0	0	0	0	0
A5PK70	Nucleoside diphosphate kinase OS=Bos taurus GN=NME3 PE=2 SV=1	8	15	5	4	0	0	2	0	0	0	0	0	0	0	0	0
H9GW42	Uncharacterized protein (Fragment) OS=Bos taurus GN=DPP7 PE=4 SV=1	8	12	5	0	0	0	0	0	0	0	0	0	0	0	0	0
Q3T094	Persulfide dioxygenase ETHE1, mitochondrial OS=Bos taurus GN=ETHE1 PE=2 SV=1	8	7	0	0	0	0	0	4	0	0	0	0	0	0	0	0
A7E3T7	S-adenosylmethionine synthase OS=Bos taurus GN=MAT2A PE=1 SV=1	8	8	5	0	0	0	0	0	0	0	0	0	0	0	0	0
P80311	Peptidyl-prolyl cis-trans isomerase B OS=Bos taurus GN=PPIB PE=1 SV=4	8	9	7	3	0	0	0	0	0	0	0	0	0	0	0	0
Q8HYZ4	Phosphoenolpyruvate carboxykinase, cytosolic [GTP] OS=Bos taurus GN=PCK1 PE=2 SV=1	8	9	0	0	0	0	0	0	0	0	0	0	0	0	0	0
Q5GN72	Alpha-1-acid glycoprotein OS=Bos taurus GN=agp PE=2 SV=2	8	11	2	0	0	0	0	0	0	0	0	0	0	0	0	0
Q9BGI3	Peroxiredoxin-2 OS=Bos taurus GN=PRDX2 PE=2 SV=1	8	10	4	0	3	0	0	0	0	0	0	0	0	0	0	0
Q58CQ2	Actin-related protein 2/3 complex subunit 1B OS=Bos taurus GN=ARPC1B PE=1 SV=4	8	8	6	2	0	0	0	0	0	0	0	0	0	0	0	0
F1MG81	Uncharacterized protein OS=Bos taurus GN=ATPAF1 PE=4 SV=2	8	5	0	0	0	0	0	0	0	0	0	0	0	0	0	0
Q5E956	Triosephosphate isomerase OS=Bos taurus GN=TPI1 PE=2 SV=3	8	3	3	0	0	0	0	3	0	0	0	0	4	2	0	0
Q58D49	Cob(I)yrinic acid a,c-diamide adenosyltransferase, mitochondrial OS=Bos taurus GN=MMAB PE=2 SV=1	8	8	0	0	0	0	0	0	0	0	0	0	0	0	0	0
Q1JPJ2	Xaa-Pro aminopeptidase 1 OS=Bos taurus GN=XPNPEP1 PE=2 SV=1	8	11	0	0	0	0	0	0	0	0	0	0	0	0	0	0
Q2HJH1	Aspartyl aminopeptidase OS=Bos taurus GN=DNPEP PE=1 SV=1	8	18	15	18	10	11	6	2	2	0	0	0	0	0	0	0
A6QP15	Hydroxyacid-oxoacid transhydrogenase, mitochondrial OS=Bos taurus GN=ADHFE1 PE=2 SV=1	7	14	0	0	0	0	0	0	0	0	0	0	0	0	0	0
F1MQ57	Uncharacterized protein OS=Bos taurus GN=GPHN PE=4 SV=2	7	4	4	3	0	0	0	0	0	0	0	0	0	0	0	0
F1N234	Uncharacterized protein OS=Bos taurus GN=ACOT2 PE=4 SV=1	7	4	2	0	0	0	0	0	0	0	0	0	0	0	0	0
P81187	Complement factor B OS=Bos taurus GN=CFB PE=1 SV=2	7	4	3	0	0	0	0	0	0	0	0	0	0	0	0	0
Q1JQD7	Molybdenum cofactor biosynthesis protein 1 OS=Bos taurus GN=MOCS1 PE=2 SV=2	7	2	2	0	0	0	0	0	0	0	0	0	0	0	0	0
Q28104	Coatomer subunit epsilon OS=Bos taurus GN=COPE PE=1 SV=3	7	0	0	0	0	0	0	0	0	0	0	0	0	0	0	0
P35478	Stefin-C OS=Bos taurus PE=1 SV=1	7	8	4	4	0	0	0	0	0	0	0	0	0	0	0	0
Q24K16	Zinc-binding alcohol dehydrogenase domain-containing protein 2 OS=Bos taurus GN=ZADH2 PE=2 SV=1	7	0	0	0	0	0	0	2	0	2	0	0	0	0	0	0
P01044	Kininogen-1 OS=Bos taurus GN=KNG1 PE=1 SV=1	7	3	4	0	0	0	0	0	0	0	0	0	0	0	0	0
P41976	Superoxide dismutase [Mn], mitochondrial OS=Bos taurus GN=SOD2 PE=2 SV=1	7	9	3	5	0	0	0	0	0	2	0	0	0	0	0	0
G3MZD8	Uncharacterized protein OS=Bos taurus PE=4 SV=1	7	8	0	0	0	0	0	0	0	0	0	0	0	0	0	0
Q3ZCJ2	Alcohol dehydrogenase [NADP(+)] OS=Bos taurus GN=AKR1A1 PE=2 SV=1	7	0	0	0	0	0	0	0	0	0	0	0	0	0	0	0
A7E307	DDX17 protein OS=Bos taurus GN=DDX17 PE=1 SV=1	7	0	0	0	0	0	0	4	2	2	0	0	0	0	0	0
Q2KJB7	Carnitine O-palmitoyltransferase 2, mitochondrial OS=Bos taurus GN=CPT2 PE=2 SV=1	7	18	9	12	7	3	6	3	5	2	0	0	0	0	0	0
F1N1G7	Kinesin-like protein OS=Bos taurus GN=KIF5B PE=1 SV=2	7	3	5	0	0	0	0	0	0	0	0	0	0	0	0	0
Q5EA20	4-hydroxyphenylpyruvate dioxygenase OS=Bos taurus GN=HPD PE=2 SV=3	7	11	0	0	0	0	0	0	0	0	0	0	0	0	0	0
P54149	Mitochondrial peptide methionine sulfoxide reductase OS=Bos taurus GN=MSRA PE=1 SV=2	7	4	0	0	0	0	0	0	0	0	0	0	0	0	0	0
P25417	Cystatin-B OS=Bos taurus GN=CSTB PE=1 SV=1	7	8	4	4	0	0	0	0	0	0	0	0	0	0	0	0
E1BNU3	Uncharacterized protein OS=Bos taurus GN=KANK3 PE=4 SV=2	7	0	0	0	0	0	0	0	0	0	0	0	0	0	0	0
P80209	Cathepsin D OS=Bos taurus GN=CTSD PE=1 SV=2	7	7	3	0	0	0	0	0	0	0	0	0	0	0	0	0
Q3SZI6	Dolichyl-diphosphooligosaccharide--protein glycosyltransferase subunit 2 OS=Bos taurus GN=RPN2 PE=2 SV=1	7	6	2	0	0	0	0	0	0	0	0	0	0	0	0	0
P56965	N(G),N(G)-dimethylarginine dimethylaminohydrolase 1 OS=Bos taurus GN=DDAH1 PE=1 SV=3	7	6	0	0	0	0	0	0	0	0	0	0	0	0	0	0
A0JNK3	Serine protease HTRA2, mitochondrial OS=Bos taurus GN=HTRA2 PE=2 SV=1	7	0	2	0	0	0	0	0	0	0	0	0	0	0	0	0
P00978	Protein AMBP OS=Bos taurus GN=AMBP PE=1 SV=2	7	8	5	0	2	0	0	0	0	0	0	0	0	0	0	0
Q3ZCI4	6-phosphogluconate dehydrogenase, decarboxylating OS=Bos taurus GN=PGD PE=1 SV=2	7	6	3	0	0	0	0	0	0	0	0	0	0	0	0	0
P37141	Glutathione peroxidase 3 OS=Bos taurus GN=GPX3 PE=2 SV=2	7	14	6	0	0	0	0	0	0	0	0	0	0	0	0	0
Q32S38	Glutamate-cysteine ligase catalytic subunit OS=Bos taurus GN=GCLC PE=4 SV=1	7	4	0	0	0	0	0	0	0	0	0	0	0	0	0	0
P31408	V-type proton ATPase subunit B, brain isoform OS=Bos taurus GN=ATP6V1B2 PE=1 SV=3	7	6	5	3	0	0	0	0	0	0	0	0	0	0	0	0
Q3B7N2	Alpha-actinin-1 OS=Bos taurus GN=ACTN1 PE=2 SV=1	7	5	2	2	0	0	0	0	0	0	0	0	0	0	0	0
Q3MHQ1	Amine oxidase OS=Bos taurus GN=ABP1 PE=2 SV=1	7	15	9	9	5	4	0	2	2	5	0	0	0	0	0	0
A6H7E1	Methionine--tRNA ligase, mitochondrial OS=Bos taurus GN=MARS2 PE=2 SV=1	7	5	0	0	0	0	0	0	0	0	0	0	0	0	0	0
E1BIA7	Clustered mitochondria protein homolog OS=Bos taurus GN=CLUH PE=3 SV=2	7	4	5	0	2	0	0	0	0	0	0	0	0	0	0	0
A7YW98	Arginine--tRNA ligase, cytoplasmic OS=Bos taurus GN=RARS PE=2 SV=1	7	8	5	0	4	0	0	0	0	0	0	0	0	0	0	0
Q32PI5	Serine/threonine-protein phosphatase 2A 65 kDa regulatory subunit A alpha isoform OS=Bos taurus GN=PPP2R1A PE=1 SV=1	7	2	2	0	0	0	0	0	0	0	0	0	0	0	0	0
Q3ZBH2	NAD(P)H dehydrogenase, quinone 1 OS=Bos taurus GN=NQO1 PE=2 SV=1	7	2	0	0	0	0	0	0	0	0	0	0	0	0	0	0
P25975	Cathepsin L1 OS=Bos taurus GN=CTSL PE=1 SV=3	7	9	4	0	4	0	2	0	0	2	0	0	0	0	0	0
Q17QG2	Nuclear migration protein nudC OS=Bos taurus GN=NUDC PE=2 SV=1	7	0	0	0	0	0	0	0	0	0	0	0	0	0	0	0
A4FUA8	F-actin-capping protein subunit alpha-1 OS=Bos taurus GN=CAPZA1 PE=2 SV=1	7	6	2	0	0	0	0	0	0	0	0	0	0	0	0	0
G3MWK1	Uncharacterized protein OS=Bos taurus GN=PALM3 PE=4 SV=1	7	2	0	0	0	0	0	0	0	0	0	0	0	0	0	0
Q58D31	Sorbitol dehydrogenase OS=Bos taurus GN=SORD PE=2 SV=3	7	8	4	0	0	0	0	0	0	0	0	0	0	0	0	0
Q5E946	Protein deglycase DJ-1 OS=Bos taurus GN=PARK7 PE=2 SV=1	7	0	0	0	0	0	0	0	0	0	0	0	0	0	0	0
Q5E949	HMT1 hnRNP methyltransferase-like 2 isoform 3 OS=Bos taurus GN=HRMT1L2 PE=2 SV=1	7	7	0	0	0	0	0	0	0	0	0	0	0	0	0	0
F1MC48	Uncharacterized protein OS=Bos taurus GN=IQGAP1 PE=1 SV=2	7	0	0	0	0	0	0	0	0	0	0	0	0	0	0	0
Q5E998	Cathepsin L2 OS=Bos taurus GN=CTSV PE=2 SV=1	7	9	4	0	4	0	2	0	0	2	0	0	0	0	0	0
Q3SWW9	Serine/threonine-protein phosphatase PP1-beta catalytic subunit OS=Bos taurus GN=PPP1CB PE=2 SV=1	6	0	0	0	0	0	0	0	0	0	0	0	0	0	0	0
P63103	14-3-3 protein zeta/delta OS=Bos taurus GN=YWHAZ PE=1 SV=1	6	5	3	0	0	0	0	0	0	0	0	0	0	0	0	0
F1MCX1	Uncharacterized protein (Fragment) OS=Bos taurus GN=GPC4 PE=1 SV=1	6	3	13	10	3	6	2	2	2	3	0	0	0	0	0	0
Q2KIR7	Glycine N-acyltransferase OS=Bos taurus GN=GLYAT PE=1 SV=2	6	6	3	0	0	0	0	0	0	0	0	0	0	0	0	0
E1BF40	Uncharacterized protein OS=Bos taurus GN=GPT2 PE=4 SV=2	6	4	0	0	0	0	0	0	0	0	0	0	0	0	0	0
Q9GMB8	Serine--tRNA ligase, cytoplasmic OS=Bos taurus GN=SARS PE=2 SV=3	6	0	0	0	0	0	0	0	0	0	0	0	0	0	0	0
Q24K02	Insulin-degrading enzyme OS=Bos taurus GN=IDE PE=2 SV=1	6	9	2	0	0	0	0	0	0	0	0	0	0	0	0	0
Q29444	Beta-mannosidase OS=Bos taurus GN=MANBA PE=1 SV=1	6	6	3	0	0	0	0	0	0	0	0	0	0	0	0	0
Q3SX14	Gelsolin OS=Bos taurus GN=GSN PE=2 SV=1	6	11	4	4	0	0	2	0	0	0	0	0	0	0	0	0
P13214	Annexin A4 OS=Bos taurus GN=ANXA4 PE=1 SV=2	6	2	0	0	0	0	0	0	0	0	0	0	0	0	0	0
Q5E9K3	Pyridoxine-5'-phosphate oxidase OS=Bos taurus GN=PNPO PE=2 SV=1	6	0	0	0	0	0	0	0	0	0	0	0	0	0	0	0
Q3SYV9	Poly(ADP-ribose) glycohydrolase ARH3 OS=Bos taurus GN=ADPRHL2 PE=2 SV=1	6	0	3	0	0	0	0	0	0	0	0	0	0	0	0	0
F1MLU7	Uncharacterized protein OS=Bos taurus GN=KTN1 PE=1 SV=2	6	0	0	0	0	0	0	0	0	0	0	0	0	0	0	0
Q5E9H9	Mycophenolic acid acyl-glucuronide esterase, mitochondrial OS=Bos taurus GN=ABHD10 PE=2 SV=1	6	7	0	0	0	0	0	0	0	0	0	0	0	0	0	0
A7MB30	EPS15L1 protein OS=Bos taurus GN=EPS15L1 PE=2 SV=1	6	0	0	0	0	0	0	0	0	0	0	0	0	0	0	0
F1MM79	Uncharacterized protein OS=Bos taurus GN=GLS PE=1 SV=1	6	8	2	2	0	2	0	0	0	0	0	0	0	0	0	0
Q3SYX9	Actin-related protein 2/3 complex subunit 5 OS=Bos taurus GN=ARPC5 PE=1 SV=3	6	5	4	0	0	0	0	0	0	0	0	0	0	0	0	0
A5PK51	Nicotinate phosphoribosyltransferase OS=Bos taurus GN=NAPRT PE=2 SV=2	6	4	0	0	0	0	0	0	0	0	0	0	0	0	0	0
G3X8G9	Uncharacterized protein OS=Bos taurus PE=3 SV=1	6	0	4	0	0	0	0	0	0	0	0	0	0	0	0	0
F1MTN1	Integrin beta OS=Bos taurus GN=ITGB3 PE=3 SV=1	6	0	0	4	0	0	0	0	0	0	0	0	0	0	0	0
O18778	Phytanoyl-CoA dioxygenase, peroxisomal OS=Bos taurus GN=PHYH PE=2 SV=2	6	5	0	0	0	0	0	0	0	0	0	0	0	0	0	0
P07589	Fibronectin OS=Bos taurus GN=FN1 PE=1 SV=4	6	13	0	0	0	0	0	0	0	0	0	0	0	0	0	0
O62654	Desmin OS=Bos taurus GN=DES PE=2 SV=3	6	3	4	0	0	0	0	0	0	0	0	0	0	0	0	0
Q58DW2	Cystathionine gamma-lyase OS=Bos taurus GN=CTH PE=2 SV=1	6	7	4	2	0	0	0	0	0	0	0	0	0	0	0	0
P31404	V-type proton ATPase catalytic subunit A OS=Bos taurus GN=ATP6V1A PE=2 SV=2	6	7	0	0	0	0	0	0	0	0	0	0	0	0	0	0
Q2KJH6	Serpin H1 OS=Bos taurus GN=SERPINH1 PE=2 SV=1	6	0	0	0	0	0	0	0	0	0	0	0	0	0	0	0
P11178	2-oxoisovalerate dehydrogenase subunit alpha, mitochondrial OS=Bos taurus GN=BCKDHA PE=1 SV=1	6	9	4	6	3	11	6	0	0	0	0	0	0	0	0	0
Q148I1	Proteasomal ATPase-associated factor 1 OS=Bos taurus GN=PAAF1 PE=2 SV=1	6	2	0	0	0	0	0	0	0	0	0	0	0	0	0	0
Q1JP79	Actin-related protein 2/3 complex subunit 1A OS=Bos taurus GN=ARPC1A PE=2 SV=1	6	8	5	0	0	0	0	0	0	0	0	0	0	0	0	0
F1MKS3	Uncharacterized protein OS=Bos taurus GN=TXNDC5 PE=1 SV=2	6	13	3	2	0	0	0	0	0	0	0	0	0	0	0	0
Q07130	UTP--glucose-1-phosphate uridylyltransferase OS=Bos taurus GN=UGP2 PE=1 SV=2	6	5	9	7	0	0	0	0	0	0	0	0	0	0	0	0
Q2HJ73	3-hydroxyisobutyryl-CoA hydrolase, mitochondrial OS=Bos taurus GN=HIBCH PE=2 SV=1	6	5	0	0	0	0	0	0	0	0	0	0	0	0	0	0
A6QLY4	Isochorismatase domain-containing protein 1 OS=Bos taurus GN=ISOC1 PE=2 SV=1	6	6	0	0	0	0	0	0	0	0	0	0	0	0	0	0
Q29RU9	Peroxisomal sarcosine oxidase OS=Bos taurus GN=PIPOX PE=2 SV=2	6	3	0	0	0	0	0	0	0	0	0	0	0	0	0	0
F1N0A4	Uncharacterized protein OS=Bos taurus GN=ACAD9 PE=3 SV=1	6	3	0	0	0	0	0	0	0	0	0	0	0	0	0	0
F6Q234	Uncharacterized protein OS=Bos taurus GN=PEPD PE=3 SV=1	6	3	0	0	0	0	0	0	0	0	0	0	0	0	0	0
P24627	Lactotransferrin OS=Bos taurus GN=LTF PE=1 SV=2	6	5	3	0	0	11	6	6	4	12	0	0	0	0	0	0
Q1RMS2	CTP synthase 2 OS=Bos taurus GN=CTPS2 PE=2 SV=1	6	0	0	0	0	0	0	0	0	0	0	0	0	0	0	0
Q5E964	26S proteasome non-ATPase regulatory subunit 13 OS=Bos taurus GN=PSMD13 PE=2 SV=1	6	12	6	4	4	2	0	0	0	0	0	0	0	0	0	0
E1BIU7	Uncharacterized protein (Fragment) OS=Bos taurus GN=PTPN23 PE=4 SV=2	6	0	0	0	0	0	0	0	0	0	0	0	0	0	0	0
E1B717	Uncharacterized protein OS=Bos taurus GN=ARMC10 PE=4 SV=1	6	2	0	0	0	0	0	0	0	0	0	0	0	0	0	0
Q5EAD2	D-3-phosphoglycerate dehydrogenase OS=Bos taurus GN=PHGDH PE=2 SV=3	6	3	0	0	0	0	0	0	0	0	0	0	6	0	0	0
Q2NKY7	Septin-2 OS=Bos taurus GN=SEPT2 PE=2 SV=1	6	7	0	0	0	0	0	0	0	0	0	0	0	0	0	0
A5PKG4	NFS1 protein OS=Bos taurus GN=NFS1 PE=2 SV=1	6	2	6	0	4	2	6	6	5	5	0	0	0	0	0	0
Q5E997	F-actin-capping protein subunit alpha-2 OS=Bos taurus GN=CAPZA2 PE=1 SV=3	6	2	0	0	0	0	0	0	0	0	0	0	0	0	0	0
G3MZ86	Uncharacterized protein OS=Bos taurus GN=LOC100300115 PE=4 SV=1	5	5	0	0	0	0	0	0	0	0	0	0	0	0	0	0
F1MB84	Uncharacterized protein OS=Bos taurus GN=GRHPR PE=3 SV=2	5	5	2	0	0	0	0	0	0	0	0	0	0	0	0	0
Q3T0I2	Pro-cathepsin H OS=Bos taurus GN=CTSH PE=2 SV=1	5	3	0	0	0	0	0	0	0	0	0	0	0	0	0	0
Q0III8	RNASET2 protein (Fragment) OS=Bos taurus GN=RNASET2 PE=2 SV=1	5	7	2	4	0	2	0	0	0	0	0	0	0	0	0	0
F1MB53	Uncharacterized protein OS=Bos taurus GN=ANXA10 PE=4 SV=2	5	0	0	0	0	0	0	0	0	0	0	0	0	0	0	0
P25285	Aminomethyltransferase, mitochondrial OS=Bos taurus GN=AMT PE=1 SV=1	5	6	0	0	0	0	0	0	0	0	0	0	0	0	0	0
O46375	Transthyretin OS=Bos taurus GN=TTR PE=1 SV=1	5	0	0	0	0	0	0	0	0	0	0	0	0	0	0	0
Q3ZBZ8	Stress-induced-phosphoprotein 1 OS=Bos taurus GN=STIP1 PE=2 SV=1	5	4	3	0	0	0	0	0	0	0	0	0	0	0	0	0
Q58DN7	Acyl-CoA synthetase family member 3, mitochondrial OS=Bos taurus GN=ACSF3 PE=2 SV=1	5	0	0	0	0	0	0	0	0	0	0	0	0	0	0	0
G3MX90	Serine/threonine-protein phosphatase OS=Bos taurus PE=3 SV=1	5	0	0	0	0	0	0	0	0	0	0	0	0	0	0	0
E1BND6	Uncharacterized protein (Fragment) OS=Bos taurus GN=LRBA PE=4 SV=2	5	0	0	0	0	0	0	0	0	0	0	0	0	0	0	0
Q0P569	Nucleobindin-1 OS=Bos taurus GN=NUCB1 PE=2 SV=1	5	0	0	0	0	0	0	0	0	0	0	0	0	0	0	0
P41541	General vesicular transport factor p115 OS=Bos taurus GN=USO1 PE=1 SV=1	5	0	0	0	0	0	0	0	0	0	0	0	0	0	0	0
O02739	Serpin B6 OS=Bos taurus GN=SERPINB6 PE=2 SV=1	5	9	0	0	0	0	2	0	2	0	0	0	0	0	0	0
Q29448	Hydroxymethylglutaryl-CoA lyase, mitochondrial OS=Bos taurus GN=HMGCL PE=2 SV=2	5	3	4	0	0	0	0	0	0	0	0	0	0	0	0	0
P27674	Solute carrier family 2, facilitated glucose transporter member 1 OS=Bos taurus GN=SLC2A1 PE=1 SV=1	5	0	2	0	0	0	2	2	2	0	0	0	0	0	0	0
F1MI11	Carboxylic ester hydrolase (Fragment) OS=Bos taurus GN=CES3 PE=3 SV=1	5	5	0	0	0	0	0	0	0	0	0	0	0	0	0	0
Q3T0E7	Serine/threonine-protein phosphatase PP1-alpha catalytic subunit OS=Bos taurus GN=PPP1CA PE=2 SV=1	5	0	0	0	0	0	0	0	0	0	0	0	0	0	0	0
A6QL85	RCC2 protein OS=Bos taurus GN=RCC2 PE=2 SV=1	5	5	0	0	0	0	0	0	0	0	0	0	3	0	0	0
E1BQ37	Uncharacterized protein OS=Bos taurus GN=SFPQ PE=1 SV=1	5	0	0	0	0	0	0	0	0	0	0	0	0	0	0	0
Q3ZBV9	Dehydrogenase/reductase SDR family member 11 OS=Bos taurus GN=DHRS11 PE=2 SV=1	5	7	2	0	0	0	0	0	0	0	0	0	0	0	0	0
Q1LZ96	ATP synthase mitochondrial F1 complex assembly factor 2 OS=Bos taurus GN=ATPAF2 PE=2 SV=1	5	5	3	0	0	0	0	0	0	0	0	0	0	0	0	0
F1MCH2	Kynureninase OS=Bos taurus GN=KYNU PE=3 SV=2	5	2	0	0	0	0	0	0	0	0	0	0	0	0	0	0
contaminant_UBIQUITIN02	no description	5	4	2	0	0	0	2	2	0	0	0	0	11	3	0	0
F6RQK3	Uncharacterized protein OS=Bos taurus GN=GSTZ1 PE=1 SV=1	5	4	0	0	0	0	0	0	0	0	0	0	0	0	0	0
Q8SPP7	Peptidoglycan recognition protein 1 OS=Bos taurus GN=PGLYRP1 PE=1 SV=1	5	4	2	0	0	0	0	0	0	0	0	0	0	0	0	0
A5PJL7	MGC160092 protein OS=Bos taurus GN=MGC160092 PE=2 SV=1	5	9	4	0	0	0	0	0	0	0	0	0	0	0	0	0
F1MVX2	Uncharacterized protein OS=Bos taurus GN=LANCL1 PE=1 SV=2	5	5	0	0	0	0	0	0	0	0	0	0	0	0	0	0
G3X6L9	Uncharacterized protein OS=Bos taurus GN=EPRS PE=1 SV=1	5	4	3	0	0	0	0	0	0	0	0	0	0	0	0	0
Q3SZI4	14-3-3 protein theta OS=Bos taurus GN=YWHAQ PE=2 SV=1	5	3	3	0	0	0	0	0	0	0	0	0	0	0	0	0
E1BDG9	Uncharacterized protein (Fragment) OS=Bos taurus GN=ALDH1L2 PE=3 SV=2	5	17	13	8	9	4	3	2	2	0	0	0	0	0	0	0
F1MEW4	Cystathionine beta-synthase OS=Bos taurus GN=CBS PE=3 SV=1	5	0	4	0	0	0	0	0	0	0	0	0	0	0	0	0
F1N3R0	Uncharacterized protein (Fragment) OS=Bos taurus GN=SCRN2 PE=4 SV=1	5	5	0	0	0	0	0	0	0	0	0	0	0	0	0	0
F1MCT8	Uncharacterized protein (Fragment) OS=Bos taurus GN=SYNCRIP PE=4 SV=2	5	0	0	0	0	2	5	6	5	2	0	0	2	0	0	0
Q3T0U3	Es1 protein OS=Bos taurus GN=ES1 PE=1 SV=1	5	3	0	0	0	0	0	0	0	0	0	0	0	0	0	0
A5D7B9	CASK protein OS=Bos taurus GN=CASK PE=2 SV=1	5	3	0	0	0	0	0	0	0	0	0	0	0	0	0	0
G5E604	Uncharacterized protein (Fragment) OS=Bos taurus PE=1 SV=1	5	5	5	5	4	5	3	3	2	2	0	0	0	0	0	0
P61287	Serine/threonine-protein phosphatase PP1-gamma catalytic subunit OS=Bos taurus GN=PPP1CC PE=2 SV=1	5	0	0	0	0	0	0	0	0	0	0	0	0	0	0	0
P02081	Hemoglobin fetal subunit beta OS=Bos taurus PE=1 SV=1	5	6	8	8	7	5	5	2	3	2	2	4	0	0	2	0
A6H7B5	COP9 signalosome complex subunit 3 OS=Bos taurus GN=COPS3 PE=2 SV=1	5	10	6	0	0	0	0	0	0	0	0	0	0	0	0	0
G3X6X9	Uncharacterized protein OS=Bos taurus GN=PM20D2 PE=4 SV=1	5	5	4	3	2	0	0	0	0	0	0	0	0	0	0	0
A6QLR2	LARS protein OS=Bos taurus GN=LARS PE=2 SV=1	5	4	2	0	0	0	0	0	0	0	0	0	0	0	0	0
E1BC94	Uncharacterized protein OS=Bos taurus GN=IBA57 PE=4 SV=1	5	8	2	0	0	0	3	3	0	0	0	0	0	0	0	0
F1MGJ7	Uncharacterized protein OS=Bos taurus GN=AUH PE=1 SV=2	5	11	2	2	0	0	0	0	0	0	0	0	0	0	0	0
A6QLS9	RAB10 protein OS=Bos taurus GN=RAB10 PE=1 SV=1	5	0	0	0	0	0	0	0	0	0	0	0	0	0	0	0
Q148J6	Actin-related protein 2/3 complex subunit 4 OS=Bos taurus GN=ARPC4 PE=1 SV=3	5	6	3	0	0	0	0	0	0	0	0	0	0	0	0	0
P61635	Signal transducer and activator of transcription 3 OS=Bos taurus GN=STAT3 PE=2 SV=1	5	0	0	0	0	0	0	0	0	0	0	0	0	0	0	0
Q3MHH4	Glutamine--tRNA ligase OS=Bos taurus GN=QARS PE=2 SV=1	5	7	3	0	0	0	0	0	0	0	0	0	0	0	0	0
P08165	NADPH:adrenodoxin oxidoreductase, mitochondrial OS=Bos taurus GN=FDXR PE=1 SV=3	5	0	0	0	0	0	0	0	0	0	0	0	0	0	0	0
F1MBE1	Uncharacterized protein OS=Bos taurus GN=THNSL1 PE=3 SV=2	5	4	3	0	0	0	0	0	0	0	0	0	0	0	0	0
P68252	14-3-3 protein gamma OS=Bos taurus GN=YWHAG PE=1 SV=2	5	7	2	0	0	0	0	0	0	0	0	0	0	0	0	0
F1N4M7	Uncharacterized protein OS=Bos taurus GN=CFI PE=1 SV=2	5	0	0	0	0	0	0	0	0	0	0	0	0	0	0	0
Q95121	Pigment epithelium-derived factor OS=Bos taurus GN=SERPINF1 PE=1 SV=1	5	5	0	0	0	0	0	0	0	0	0	0	0	0	0	0
F1MYW0	Uncharacterized protein OS=Bos taurus GN=NT5DC3 PE=4 SV=2	5	4	0	0	0	0	0	0	0	0	0	0	0	0	0	0
F1MYX5	Uncharacterized protein OS=Bos taurus GN=LCP1 PE=1 SV=1	5	0	0	0	0	0	0	0	0	0	0	0	0	0	0	0
G5E6K1	Nicotinamide-nucleotide adenylyltransferase OS=Bos taurus GN=NMNAT3 PE=3 SV=1	5	0	0	0	0	0	0	0	0	0	0	0	0	0	0	0
E1BNA2	Uncharacterized protein OS=Bos taurus GN=XPNPEP3 PE=4 SV=1	5	8	3	2	0	0	2	3	0	0	0	0	0	0	0	0
Q1RMI9	Nudix (Nucleoside diphosphate linked moiety X)-type motif 13 OS=Bos taurus GN=NUDT13 PE=2 SV=1	5	8	0	0	0	0	0	0	0	0	0	0	0	0	0	0
Q2KHZ8	Glucosylceramidase OS=Bos taurus GN=GBA PE=2 SV=1	5	3	0	0	0	0	0	0	0	0	0	0	0	0	0	0
Q2HJF4	Phenazine biosynthesis-like domain-containing protein OS=Bos taurus GN=PBLD PE=2 SV=1	5	0	0	0	0	0	0	0	0	0	0	0	0	0	0	0
A5PKH3	Fumarylacetoacetase OS=Bos taurus GN=FAH PE=2 SV=1	5	9	4	0	0	0	0	0	0	0	0	0	0	0	0	0
A5PKH5	SDSL protein OS=Bos taurus GN=SDSL PE=2 SV=1	5	3	0	0	0	0	0	0	0	0	0	0	0	0	0	0
P80724	Brain acid soluble protein 1 OS=Bos taurus GN=BASP1 PE=1 SV=3	5	0	2	0	0	0	0	0	0	0	0	0	0	0	0	0
Q2HJH2	Ras-related protein Rab-1B OS=Bos taurus GN=RAB1B PE=2 SV=1	5	4	2	2	0	3	3	4	3	0	0	0	0	0	0	0
P08728	Keratin, type I cytoskeletal 19 OS=Bos taurus GN=KRT19 PE=2 SV=1	4	4	2	0	0	0	3	3	0	0	2	0	0	4	0	0
Q3SYZ6	Xylulose kinase OS=Bos taurus GN=XYLB PE=2 SV=1	4	2	0	0	0	0	0	0	0	0	0	0	0	0	0	0
Q3SZA2	UPF0562 protein C7orf55 homolog OS=Bos taurus PE=3 SV=1	4	0	0	0	0	0	0	0	0	0	0	0	0	0	0	0
Q2KJ46	26S proteasome non-ATPase regulatory subunit 3 OS=Bos taurus GN=PSMD3 PE=2 SV=1	4	8	9	2	0	2	0	0	0	0	0	0	0	0	0	0
A1L528	RAB1A, member RAS oncogene family OS=Bos taurus GN=RAB1A PE=1 SV=1	4	5	0	2	0	3	3	6	3	0	0	0	0	0	0	0
E1B768	Uncharacterized protein OS=Bos taurus GN=LARS2 PE=3 SV=2	4	0	0	0	0	0	0	0	0	0	0	0	0	0	0	0
Q2KIT5	Cysteine-rich with EGF-like domain protein 2 OS=Bos taurus GN=CRELD2 PE=2 SV=1	4	0	0	0	0	0	0	0	0	0	0	0	0	0	0	0
E1BF47	Uncharacterized protein OS=Bos taurus GN=TPR PE=4 SV=1	4	0	0	0	0	0	0	0	0	0	0	0	0	0	0	0
Q3SZB7	Fructose-1,6-bisphosphatase 1 OS=Bos taurus GN=FBP1 PE=2 SV=3	4	2	0	0	0	0	0	0	0	0	0	0	0	0	0	0
Q3ZBQ0	NAD-dependent protein deacylase sirtuin-5, mitochondrial OS=Bos taurus GN=SIRT5 PE=2 SV=1	4	0	0	0	0	0	0	0	0	0	0	0	0	0	0	0
E1B9E8	Beta-hexosaminidase OS=Bos taurus PE=3 SV=2	4	6	2	0	2	0	0	0	0	0	0	0	0	0	0	0
Q5BIP7	Lipoyl synthase, mitochondrial OS=Bos taurus GN=LIAS PE=2 SV=1	4	0	0	0	0	0	0	0	0	0	0	0	0	0	0	0
Q3SZ65	Eukaryotic initiation factor 4A-II OS=Bos taurus GN=EIF4A2 PE=2 SV=1	4	0	0	0	0	0	0	0	0	0	0	0	0	0	0	0
Q3ZBS8	Mitochondrial import inner membrane translocase subunit Tim8 A OS=Bos taurus GN=TIMM8A PE=3 SV=1	4	4	4	0	0	2	0	0	0	0	0	0	0	0	0	0
P19803	Rho GDP-dissociation inhibitor 1 OS=Bos taurus GN=ARHGDIA PE=1 SV=3	4	0	0	0	0	0	0	0	0	0	0	0	0	0	0	0
Q3T0B2	26S proteasome non-ATPase regulatory subunit 6 OS=Bos taurus GN=PSMD6 PE=2 SV=1	4	4	2	0	4	0	0	0	0	0	0	0	0	0	0	0
F1MLX9	Graves disease carrier protein OS=Bos taurus GN=GDA PE=4 SV=2	4	0	0	0	0	0	0	0	0	0	0	0	0	0	0	0
Q3ZBT1	Transitional endoplasmic reticulum ATPase OS=Bos taurus GN=VCP PE=2 SV=1	4	23	15	13	10	4	5	2	0	0	0	0	4	0	0	0
Q0V8B6	Tripeptidyl-peptidase 1 OS=Bos taurus GN=TPP1 PE=2 SV=1	4	9	3	4	2	2	5	5	4	2	0	0	0	0	0	0
E1BPP7	Signal transducer and activator of transcription OS=Bos taurus GN=STAT1 PE=3 SV=2	4	0	0	0	0	0	0	0	0	0	0	0	0	0	0	0
Q0IIM3	Heat shock protein 105 kDa OS=Bos taurus GN=HSPH1 PE=2 SV=1	4	0	0	0	0	0	0	0	0	0	0	0	0	0	0	0
Q3T0D0	Heterogeneous nuclear ribonucleoprotein K OS=Bos taurus GN=HNRNPK PE=2 SV=1	4	0	2	0	0	0	2	2	0	0	0	0	6	0	0	0
E1BQ33	Uncharacterized protein OS=Bos taurus GN=KHK PE=1 SV=2	4	0	0	0	0	0	0	0	0	0	0	0	0	0	0	0
Q3SYX0	Protein NDRG1 OS=Bos taurus GN=NDRG1 PE=2 SV=1	4	0	0	0	0	0	0	0	0	0	0	0	0	0	0	0
G3N361	Uncharacterized protein (Fragment) OS=Bos taurus GN=NONO PE=1 SV=1	4	0	0	0	0	0	0	0	0	0	0	0	0	0	0	0
Q3ZCK1	Eukaryotic translation initiation factor 3 subunit L OS=Bos taurus GN=EIF3L PE=2 SV=1	4	3	4	0	0	0	0	0	0	0	0	0	0	0	0	0
E1BHK2	Uncharacterized protein OS=Bos taurus GN=ADD1 PE=4 SV=1	4	2	0	0	0	0	0	0	0	0	0	0	0	0	0	0
E1B7J1	Elongation factor 1-alpha OS=Bos taurus PE=3 SV=1	4	4	0	0	2	0	0	0	2	0	0	0	15	0	0	0
Q3T186	Ribose-5-phosphate isomerase (Fragment) OS=Bos taurus GN=RPIA PE=2 SV=2	4	0	0	0	0	0	0	0	0	0	0	0	0	0	0	0
G3MZH4	Uncharacterized protein OS=Bos taurus GN=AP1G1 PE=4 SV=1	4	4	3	0	0	0	0	0	0	0	0	0	0	0	0	0
O77512	Glycine N-phenylacetyltransferase OS=Bos taurus PE=1 SV=2	4	4	0	0	0	0	0	0	0	0	0	0	0	0	0	0
Q6Q137	Septin-7 OS=Bos taurus GN=SEPT7 PE=2 SV=2	4	6	0	0	0	0	0	0	0	0	0	0	0	0	0	0
A5PJN2	ERO1-like protein alpha OS=Bos taurus GN=ERO1A PE=2 SV=1	4	0	0	0	0	0	0	0	0	0	0	0	0	0	0	0
Q2KJF3	NFU1 iron-sulfur cluster scaffold homolog (S. cerevisiae) OS=Bos taurus GN=NFU1 PE=2 SV=1	4	3	0	0	0	0	0	0	0	0	0	0	0	0	0	0
Q2KJF1	Alpha-1B-glycoprotein OS=Bos taurus GN=A1BG PE=1 SV=1	4	4	0	0	0	0	0	0	0	0	0	0	0	0	0	0
F1MNA6	Uncharacterized protein (Fragment) OS=Bos taurus GN=FTCD PE=1 SV=2	4	0	0	0	0	0	0	0	0	0	0	0	0	0	0	0
Q32KX0	Isochorismatase domain-containing protein 2 OS=Bos taurus GN=ISOC2 PE=2 SV=1	4	5	0	0	0	0	0	0	0	0	0	0	0	0	0	0
P35816	[Pyruvate dehydrogenase [acetyl-transferring]]-phosphatase 1, mitochondrial OS=Bos taurus GN=PDP1 PE=1 SV=1	4	14	2	0	0	0	0	0	0	0	0	0	0	0	0	0
E1BBG0	Uncharacterized protein OS=Bos taurus GN=LOC512541 PE=4 SV=1	4	4	3	0	0	0	0	0	0	0	0	0	0	0	0	0
F1MF78	Uncharacterized protein (Fragment) OS=Bos taurus GN=SYNE2 PE=4 SV=2	4	0	0	0	0	0	0	0	0	0	0	0	0	0	0	0
P68509	14-3-3 protein eta OS=Bos taurus GN=YWHAH PE=1 SV=2	4	2	2	0	0	0	0	0	0	0	0	0	0	0	0	0
F1MU22	Carboxylic ester hydrolase OS=Bos taurus GN=CES2 PE=1 SV=1	4	0	0	0	0	0	0	0	0	0	0	0	0	0	0	0
F1MNF9	Uncharacterized protein OS=Bos taurus GN=MPRIP PE=4 SV=2	4	0	0	0	0	0	0	0	0	0	0	0	0	0	0	0
Q3ZCF3	S-phase kinase-associated protein 1 OS=Bos taurus GN=SKP1 PE=2 SV=1	4	0	0	0	0	0	0	0	0	0	0	0	0	0	0	0
F1MRT9	Uncharacterized protein (Fragment) OS=Bos taurus GN=UTRN PE=4 SV=2	4	0	0	0	0	0	0	0	0	0	0	0	0	0	0	0
Q8SPJ1	Junction plakoglobin OS=Bos taurus GN=JUP PE=2 SV=1	4	0	0	0	0	0	0	0	0	0	2	0	0	0	0	0
G3MZV0	Uncharacterized protein OS=Bos taurus PE=4 SV=1	4	0	0	0	0	0	0	0	0	0	0	0	0	0	0	0
F1MR63	Uncharacterized protein OS=Bos taurus GN=ACY1 PE=1 SV=2	4	5	2	0	0	0	0	0	0	0	0	0	0	0	0	0
Q05B89	NIF3-like protein 1 OS=Bos taurus GN=NIF3L1 PE=2 SV=1	4	8	0	4	0	0	0	0	0	0	0	0	0	0	0	0
F1N371	Uncharacterized protein OS=Bos taurus GN=DAB2 PE=4 SV=1	4	2	0	0	0	2	2	0	0	0	0	0	0	0	0	0
G3X736	Uncharacterized protein OS=Bos taurus GN=COPS2 PE=4 SV=1	4	6	5	0	0	0	0	0	0	0	0	0	0	0	0	0
F1MIC9	Uncharacterized protein OS=Bos taurus GN=DCTN1 PE=4 SV=1	4	0	6	8	9	5	4	0	0	0	0	0	0	0	0	0
A7MBI5	DPYSL3 protein OS=Bos taurus GN=DPYSL3 PE=1 SV=1	4	6	3	0	0	0	0	0	0	0	0	0	0	0	0	0
A6QPU5	Aspartate--tRNA ligase, mitochondrial OS=Bos taurus GN=DARS2 PE=2 SV=1	4	0	0	0	0	0	0	0	0	0	0	0	0	0	0	0
Q3MHP2	Ras-related protein Rab-11B OS=Bos taurus GN=RAB11B PE=2 SV=3	4	0	0	0	0	0	2	0	0	0	0	0	0	0	0	0
Q08DP0	Phosphoglucomutase-1 OS=Bos taurus GN=PGM1 PE=2 SV=1	4	0	0	0	0	0	0	0	0	0	0	0	0	0	0	0
O19094	Peroxisomal carnitine O-octanoyltransferase OS=Bos taurus GN=CROT PE=1 SV=1	4	2	0	0	0	0	0	0	0	0	0	0	0	0	0	0
Q2KHT5	PET112-like (Yeast) OS=Bos taurus GN=PET112L PE=2 SV=1	4	4	0	0	0	0	0	0	0	0	0	0	0	0	0	0
F1N0T3	Uncharacterized protein OS=Bos taurus GN=LOC617406 PE=3 SV=2	4	5	0	0	0	0	2	0	2	0	0	0	0	0	0	0
F6R7H1	Uridine phosphorylase OS=Bos taurus GN=UPP2 PE=3 SV=1	4	0	0	0	0	0	0	0	0	0	0	0	0	0	0	0
Q3MHQ0	Harmonin OS=Bos taurus GN=USH1C PE=2 SV=1	4	0	0	0	0	0	0	0	0	0	0	0	0	0	0	0
Q32PB0	Single-stranded DNA-binding protein, mitochondrial OS=Bos taurus GN=SSBP1 PE=2 SV=1	4	0	4	0	0	0	0	0	0	0	0	0	0	0	0	0
P25326	Cathepsin S OS=Bos taurus GN=CTSS PE=1 SV=2	4	3	0	0	0	0	0	0	0	0	0	0	0	0	0	0
E1BMN5	Uncharacterized protein OS=Bos taurus GN=SPTBN2 PE=1 SV=2	4	8	7	7	3	3	3	3	0	0	0	0	0	0	0	0
H7BWW0	Coronin OS=Bos taurus GN=CORO1B PE=1 SV=1	4	3	0	0	0	0	0	0	0	0	0	0	0	0	0	0
P81287	Annexin A5 OS=Bos taurus GN=ANXA5 PE=1 SV=3	4	0	0	0	0	0	0	0	0	0	0	0	0	0	0	0
Q3SZV3	Elongation factor 1-gamma OS=Bos taurus GN=EEF1G PE=2 SV=1	4	2	0	0	2	0	0	0	0	0	0	0	2	0	0	0
Q29S21	Keratin, type II cytoskeletal 7 OS=Bos taurus GN=KRT7 PE=2 SV=1	4	3	3	0	0	0	0	0	0	0	0	0	0	4	2	0
F1MTG3	Uncharacterized protein OS=Bos taurus GN=FAM21A PE=4 SV=1	4	0	0	0	0	0	0	0	0	0	0	0	0	0	0	0
Q5EA79	Aldose 1-epimerase OS=Bos taurus GN=GALM PE=2 SV=1	4	0	0	0	0	0	0	0	0	0	0	0	0	0	0	0
E1BDY3	Uncharacterized protein OS=Bos taurus GN=GLG1 PE=4 SV=2	4	0	0	0	0	0	0	0	0	0	0	0	0	0	0	0
Q148K4	Lactate dehydrogenase D OS=Bos taurus GN=LDHD PE=2 SV=1	4	5	0	0	0	2	2	2	2	2	0	0	0	0	0	0
F1N6K5	Uncharacterized protein OS=Bos taurus GN=CECR5 PE=4 SV=1	4	0	0	0	0	0	0	0	0	0	0	0	0	0	0	0
F1MWP9	Uncharacterized protein OS=Bos taurus GN=CNDP1 PE=4 SV=2	4	3	0	0	0	0	0	0	0	0	0	0	0	0	0	0
A7E3S8	Heat shock 70kD protein binding protein OS=Bos taurus GN=ST13 PE=2 SV=1	4	2	0	0	0	0	0	0	0	0	0	0	0	0	0	0
F1MFT4	Uncharacterized protein (Fragment) OS=Bos taurus GN=HNRNPU PE=1 SV=2	4	0	2	0	4	0	4	3	0	0	0	0	7	3	0	0
F1MX50	Uncharacterized protein OS=Bos taurus GN=CREG1 PE=4 SV=1	4	5	0	0	0	0	0	0	0	0	0	0	0	0	0	0
E1BIU0	Uncharacterized protein OS=Bos taurus GN=SEC24C PE=4 SV=1	4	4	2	0	0	0	0	0	0	0	0	0	0	0	0	0
Q7YS70	Trans-2-enoyl-CoA reductase, mitochondrial OS=Bos taurus GN=MECR PE=1 SV=1	4	3	0	0	0	0	0	0	0	0	0	0	0	0	0	0
F1MME1	Uncharacterized protein OS=Bos taurus GN=PTPRK PE=4 SV=2	4	0	0	0	0	0	0	0	0	0	0	0	0	0	0	0
E1BKZ5	Uncharacterized protein OS=Bos taurus GN=GOLGB1 PE=4 SV=2	4	0	0	0	0	0	0	0	0	0	0	0	0	0	0	0
Q2KHV5	NADH dehydrogenase [ubiquinone] complex I, assembly factor 7 OS=Bos taurus GN=NDUFAF7 PE=2 SV=2	4	0	0	0	0	0	0	0	0	0	0	0	0	0	0	0
Q1JPD3	D-2-hydroxyglutarate dehydrogenase, mitochondrial OS=Bos taurus GN=D2HGDH PE=2 SV=2	4	5	6	0	0	0	0	0	0	0	0	0	0	0	0	0
A6H742	Plastin-1 OS=Bos taurus GN=PLS1 PE=2 SV=1	4	0	0	0	0	0	0	0	0	0	0	0	0	0	0	0
Q5KR47	Tropomyosin alpha-3 chain OS=Bos taurus GN=TPM3 PE=2 SV=1	4	0	0	0	0	0	0	0	0	0	0	0	0	0	0	0
F1ME36	Uncharacterized protein (Fragment) OS=Bos taurus GN=ASPDH PE=4 SV=1	4	0	0	0	0	0	0	0	0	0	0	0	0	0	0	0
A5D7E1	MGC139254 protein OS=Bos taurus GN=MGC139254 PE=2 SV=1	4	4	0	0	0	0	0	0	0	0	0	0	0	0	0	0
A5PKI0	APPL1 protein OS=Bos taurus GN=APPL1 PE=2 SV=1	4	0	0	0	0	0	0	0	0	0	0	0	0	0	0	0
Q5E983	Elongation factor 1-beta OS=Bos taurus GN=EEF1B PE=2 SV=3	4	2	0	0	0	0	0	0	0	0	0	0	0	0	0	0
O62768	Thioredoxin reductase 1, cytoplasmic OS=Bos taurus GN=TXNRD1 PE=2 SV=3	4	6	3	0	0	0	0	0	0	0	0	0	0	0	0	0
E1BEK9	Uncharacterized protein OS=Bos taurus GN=UPF1 PE=4 SV=2	4	7	2	0	0	0	0	0	0	0	0	0	0	0	0	0
Q2TA29	Ras-related protein Rab-11A OS=Bos taurus GN=RAB11A PE=2 SV=3	4	0	0	0	0	0	0	0	0	0	0	0	0	0	0	0
A6QQ11	PGM2 protein (Fragment) OS=Bos taurus GN=PGM2 PE=1 SV=1	4	0	0	0	0	0	0	0	0	0	0	0	0	0	0	0
Q3ZBF0	Glutamine-dependent NAD(+) synthetase OS=Bos taurus GN=NADSYN1 PE=2 SV=1	4	0	0	0	0	0	0	0	0	0	0	0	0	0	0	0
A3KN12	Adenylosuccinate lyase OS=Bos taurus GN=ADSL PE=2 SV=1	3	2	0	0	0	0	0	0	0	0	0	0	0	0	0	0
A4FV50	MGC142792 protein OS=Bos taurus GN=MGC142792 PE=2 SV=1	3	0	0	0	0	0	0	0	0	0	0	0	0	0	0	0
P19858	L-lactate dehydrogenase A chain OS=Bos taurus GN=LDHA PE=2 SV=2	3	4	3	0	0	0	2	0	0	0	0	0	0	0	0	0
Q58DK4	Triokinase/FMN cyclase OS=Bos taurus GN=TKFC PE=2 SV=1	3	0	0	0	0	0	0	0	0	0	0	0	0	0	0	0
F1MPR3	Calcium-transporting ATPase OS=Bos taurus GN=ATP2A2 PE=3 SV=2	3	0	0	0	0	0	0	0	0	0	0	0	0	0	0	0
Q3SWX2	Acyl-coenzyme A thioesterase 9, mitochondrial OS=Bos taurus GN=ACOT9 PE=2 SV=1	3	4	3	0	2	2	0	2	0	0	0	0	0	0	0	0
P20821	Glycine cleavage system H protein, mitochondrial OS=Bos taurus GN=GCSH PE=1 SV=1	3	0	0	0	0	0	0	0	0	0	0	0	0	0	0	0
Q0IIH5	Nucleobindin 2 OS=Bos taurus GN=NUCB2 PE=1 SV=1	3	0	0	0	0	0	0	0	0	0	0	0	0	0	0	0
Q3SZA5	Spermine synthase OS=Bos taurus GN=SMS PE=2 SV=1	3	0	0	0	0	0	0	0	0	0	0	0	0	0	0	0
Q3SZA0	COP9 signalosome complex subunit 4 OS=Bos taurus GN=COPS4 PE=2 SV=1	3	12	0	3	0	0	0	0	0	0	0	0	0	0	0	0
A7YWQ4	SNTB2 protein OS=Bos taurus GN=SNTB2 PE=2 SV=1	3	0	0	0	0	0	0	0	0	0	0	0	0	0	0	0
E1BPG0	Uncharacterized protein OS=Bos taurus GN=MCAT PE=4 SV=1	3	4	0	0	0	0	0	0	0	0	0	0	0	0	0	0
E1BER6	Uncharacterized protein OS=Bos taurus GN=CRMP1 PE=4 SV=2	3	6	2	0	0	0	0	0	0	0	0	0	0	0	0	0
Q2KIT8	Tissue specific transplantation antigen P35B OS=Bos taurus GN=TSTA3 PE=2 SV=1	3	3	0	0	0	0	0	0	0	0	0	0	0	0	0	0
Q5E9F9	26S protease regulatory subunit 7 OS=Bos taurus GN=PSMC2 PE=2 SV=3	3	0	0	0	0	0	0	0	0	0	0	0	0	0	0	0
Q0VFX9	Gamma-glutamylaminecyclotransferase OS=Bos taurus GN=GGACT PE=2 SV=1	3	0	0	0	0	0	0	0	0	0	0	0	0	0	0	0
P49410	Elongation factor Tu, mitochondrial OS=Bos taurus GN=TUFM PE=1 SV=1	3	2	0	0	0	2	4	5	4	0	0	0	0	0	0	0
Q3SZ32	Elongin B OS=Bos taurus GN=TCEB2 PE=2 SV=1	3	3	0	0	0	0	0	0	0	0	0	0	0	0	0	0
Q1RMX7	N-acetylneuraminic acid synthase OS=Bos taurus GN=NANS PE=1 SV=1	3	0	0	0	0	0	0	0	0	0	0	0	0	0	0	0
P11024	NAD(P) transhydrogenase, mitochondrial OS=Bos taurus GN=NNT PE=1 SV=3	3	0	0	0	0	0	0	0	0	0	0	0	0	0	0	0
A1A4L7	Glutathione S-transferase Mu 1 OS=Bos taurus GN=GSTM4 PE=2 SV=1	3	2	2	0	0	0	0	0	0	0	0	0	0	0	0	0
P01035	Cystatin-C OS=Bos taurus GN=CST3 PE=1 SV=2	3	4	0	0	0	0	0	0	0	0	0	0	0	0	0	0
P80012	von Willebrand factor (Fragment) OS=Bos taurus GN=VWF PE=1 SV=2	3	3	3	4	2	3	0	0	0	0	0	0	0	0	0	0
F1MWN3	Uncharacterized protein OS=Bos taurus GN=NID1 PE=4 SV=2	3	0	2	0	3	0	0	0	0	0	0	0	0	0	0	0
P60661	Myosin light polypeptide 6 OS=Bos taurus GN=MYL6 PE=2 SV=2	3	3	0	0	0	0	0	0	0	0	0	0	0	0	0	0
P33097	Aspartate aminotransferase, cytoplasmic OS=Bos taurus GN=GOT1 PE=1 SV=3	3	3	0	0	0	0	0	0	0	0	0	0	0	0	0	0
Q17QU5	Target of rapamycin complex subunit LST8 OS=Bos taurus GN=MLST8 PE=2 SV=1	3	0	0	0	0	0	0	0	0	0	0	0	0	0	0	0
Q3ZCK3	3'(2'),5'-bisphosphate nucleotidase 1 OS=Bos taurus GN=BPNT1 PE=2 SV=1	3	0	0	0	0	0	0	0	0	0	0	0	0	0	0	0
F1N5K2	Uncharacterized protein OS=Bos taurus GN=TTLL12 PE=1 SV=2	3	2	0	0	0	0	0	0	0	0	0	0	0	0	0	0
Q92176	Coronin-1A OS=Bos taurus GN=CORO1A PE=1 SV=3	3	0	0	0	0	0	0	0	0	0	0	0	0	0	0	0
P43033	Platelet-activating factor acetylhydrolase IB subunit alpha OS=Bos taurus GN=PAFAH1B1 PE=1 SV=2	3	3	2	0	0	0	0	0	0	0	0	0	0	0	0	0
Q3SZM5	N-acylneuraminate cytidylyltransferase OS=Bos taurus GN=CMAS PE=2 SV=1	3	5	0	0	0	0	0	0	0	0	0	0	0	0	0	0
E1BDC8	Uncharacterized protein (Fragment) OS=Bos taurus PE=3 SV=2	3	0	0	0	0	0	0	0	0	0	0	0	0	0	0	0
Q3SZN0	Septin-6 OS=Bos taurus GN=SEPT6 PE=2 SV=1	3	3	0	0	0	0	0	0	0	0	0	0	0	0	0	0
Q29RH3	Peroxisomal NADH pyrophosphatase NUDT12 OS=Bos taurus GN=NUDT12 PE=2 SV=1	3	0	5	0	0	0	0	0	0	0	0	0	0	0	0	0
P79251	V-type proton ATPase subunit G 1 OS=Bos taurus GN=ATP6V1G1 PE=1 SV=3	3	4	2	0	0	0	0	0	0	0	0	0	0	0	0	0
F1N7T2	Alpha-mannosidase OS=Bos taurus GN=MAN2A1 PE=3 SV=2	3	0	0	0	0	0	0	0	0	0	0	0	0	0	0	0
Q8SQ21	Histidine triad nucleotide-binding protein 2, mitochondrial OS=Bos taurus GN=HINT2 PE=2 SV=1	3	0	0	0	0	0	0	0	0	0	0	0	0	0	0	0
Q0P5F3	Protein lin-7 homolog C OS=Bos taurus GN=LIN7C PE=2 SV=1	3	0	2	0	0	0	0	0	0	0	0	0	0	0	0	0
P02548	Neurofilament light polypeptide OS=Bos taurus GN=NEFL PE=1 SV=3	3	0	0	0	0	0	0	0	0	0	0	0	0	0	0	0
Q148C9	Heme-binding protein 1 OS=Bos taurus GN=HEBP1 PE=2 SV=1	3	0	0	0	0	0	0	0	0	0	0	0	0	0	0	0
Q2KJ81	AP-1 complex subunit mu-1 OS=Bos taurus GN=AP1M1 PE=1 SV=3	3	2	0	0	0	0	0	3	2	0	0	0	0	0	0	0
F1N3P2	Uncharacterized protein OS=Bos taurus GN=USP5 PE=1 SV=2	3	0	0	0	0	0	0	0	0	0	0	0	0	0	0	0
Q0P592	Fructosamine 3 kinase related protein OS=Bos taurus GN=FN3KRP PE=2 SV=1	3	0	0	0	0	0	0	0	0	0	0	0	0	0	0	0
P52176	Matrix metalloproteinase-9 OS=Bos taurus GN=MMP9 PE=2 SV=1	3	0	0	0	0	0	0	0	0	0	0	0	0	0	0	0
P43896	Elongation factor Ts, mitochondrial OS=Bos taurus GN=TSFM PE=1 SV=1	3	0	0	0	0	0	0	0	0	0	0	0	0	0	0	0
Q3ZCC9	Protein SEC13 homolog OS=Bos taurus GN=SEC13 PE=2 SV=1	3	3	0	0	0	0	0	0	0	0	0	0	0	0	0	0
F1MPJ8	Uncharacterized protein (Fragment) OS=Bos taurus GN=NPEPL1 PE=4 SV=2	3	9	4	3	3	0	0	0	0	0	0	0	0	0	0	0
F1MNK0	Uncharacterized protein OS=Bos taurus GN=BCL2L13 PE=4 SV=1	3	0	0	0	0	0	0	0	0	0	0	0	0	0	0	0
Q27970	Calpain-1 catalytic subunit OS=Bos taurus GN=CAPN1 PE=1 SV=3	3	2	0	0	0	0	0	0	0	0	0	0	0	0	0	0
Q3SZH7	Leukotriene A-4 hydrolase OS=Bos taurus GN=LTA4H PE=2 SV=3	3	0	0	0	0	0	0	0	0	0	0	0	0	0	0	0
F1MPP2	Uncharacterized protein OS=Bos taurus GN=IGFBP7 PE=4 SV=2	3	0	0	0	0	0	0	0	0	0	0	0	0	0	0	0
F1MNI9	Uncharacterized protein (Fragment) OS=Bos taurus GN=TK2 PE=4 SV=1	3	0	0	0	0	0	0	0	0	0	0	0	0	0	0	0
Q9XSA7	Chloride intracellular channel protein 4 OS=Bos taurus GN=CLIC4 PE=2 SV=3	3	0	0	0	0	0	0	0	0	0	0	0	0	0	0	0
P31228	D-aspartate oxidase OS=Bos taurus GN=DDO PE=1 SV=2	3	0	0	0	0	0	0	0	0	0	0	0	0	0	0	0
Q3SZJ4	Prostaglandin reductase 1 OS=Bos taurus GN=PTGR1 PE=2 SV=1	3	5	0	0	0	0	0	0	0	0	0	0	0	0	0	0
A7MBF7	LOC616332 protein OS=Bos taurus GN=LOC616332 PE=2 SV=1	3	2	2	0	0	0	0	0	0	0	0	0	0	0	0	0
A5D7A5	GOLGA5 protein OS=Bos taurus GN=GOLGA5 PE=2 SV=1	3	0	0	0	0	0	0	0	0	0	0	0	0	0	0	0
Q3B7M5	LIM and SH3 domain protein 1 OS=Bos taurus GN=LASP1 PE=2 SV=1	3	0	0	0	0	0	0	0	0	0	0	0	0	0	0	0
Q3B7M2	Hydroxyacylglutathione hydrolase, mitochondrial OS=Bos taurus GN=HAGH PE=2 SV=3	3	2	0	0	0	0	0	0	0	0	0	0	0	0	0	0
G8JKW7	Uncharacterized protein OS=Bos taurus GN=SERPINA3 PE=3 SV=1	3	2	2	0	2	0	2	0	0	0	0	0	0	0	0	0
contaminant_KERATIN20	no description	3	0	3	0	0	0	0	7	0	0	6	0	2	5	2	0
Q5EAB4	Chitinase domain-containing protein 1 OS=Bos taurus GN=CHID1 PE=2 SV=1	3	0	0	0	0	0	0	0	0	0	0	0	0	0	0	0
Q9TTE1	Serpin A3-1 OS=Bos taurus GN=SERPINA3-1 PE=1 SV=3	3	2	2	0	2	0	2	0	0	0	0	0	0	0	0	0
P61223	Ras-related protein Rap-1b OS=Bos taurus GN=RAP1B PE=2 SV=1	3	14	0	8	2	6	14	8	5	5	0	3	0	0	0	0
Q3MHN5	Vitamin D-binding protein OS=Bos taurus GN=GC PE=2 SV=1	3	4	3	0	0	0	0	0	0	0	0	0	0	0	0	0
F1MXD4	Uncharacterized protein OS=Bos taurus GN=TBC1D13 PE=4 SV=2	3	0	0	0	0	0	0	0	0	0	0	0	0	0	0	0
F1MN04	Uncharacterized protein (Fragment) OS=Bos taurus GN=PAICS PE=3 SV=2	3	0	0	0	0	0	0	0	0	0	0	0	0	0	0	0
P21839	2-oxoisovalerate dehydrogenase subunit beta, mitochondrial OS=Bos taurus GN=BCKDHB PE=1 SV=2	3	7	2	4	2	0	2	3	0	0	0	0	0	0	0	0
Q2KJH7	Aldehyde dehydrogenase 18 family, member A1 OS=Bos taurus GN=ALDH18A1 PE=2 SV=1	3	0	0	0	0	0	0	0	0	0	0	0	0	0	0	0
P81265	Polymeric immunoglobulin receptor OS=Bos taurus GN=PIGR PE=2 SV=1	3	10	11	11	9	10	5	4	2	3	0	0	0	0	0	0
Q3SZT2	NAD(P)H dehydrogenase, quinone 2 OS=Bos taurus GN=NQO2 PE=2 SV=1	3	2	0	0	0	0	0	0	0	0	0	0	0	0	0	0
A7YW45	Protein arginine N-methyltransferase 5 OS=Bos taurus GN=PRMT5 PE=2 SV=1	3	11	4	3	2	0	0	0	0	0	0	0	0	0	0	0
F1MZP0	Uncharacterized protein (Fragment) OS=Bos taurus GN=GBE1 PE=4 SV=2	3	0	0	0	0	0	0	0	0	0	0	0	0	0	0	0
Q3SZV7	Hemopexin OS=Bos taurus GN=HPX PE=2 SV=1	3	6	2	0	0	0	0	0	0	0	0	0	0	0	0	0
F1N0X7	Uncharacterized protein (Fragment) OS=Bos taurus GN=FAM185A PE=4 SV=2	3	0	0	0	0	0	0	0	0	0	0	0	0	0	0	0
Q0VCU8	Eukaryotic translation initiation factor 3 subunit J OS=Bos taurus GN=EIF3J PE=2 SV=1	3	0	0	0	0	0	0	0	0	0	0	0	0	0	0	0
F2Z4F5	Uncharacterized protein OS=Bos taurus GN=DPP3 PE=1 SV=1	3	0	0	0	0	0	0	0	0	0	0	0	0	0	0	0
A5D984	Pyruvate kinase OS=Bos taurus GN=PKM2 PE=1 SV=1	3	2	0	0	0	0	4	4	0	0	0	0	14	2	0	0
E1BBV5	Uncharacterized protein (Fragment) OS=Bos taurus PE=3 SV=2	3	0	0	0	0	0	0	0	0	0	0	0	0	0	0	0
A0JN77	Dihydroxyacetone kinase 2 homolog (S. cerevisiae) OS=Bos taurus GN=DAK PE=2 SV=1	3	0	0	0	0	0	0	0	0	0	0	0	0	0	0	0
E1BL29	Uncharacterized protein OS=Bos taurus GN=BLMH PE=4 SV=1	3	0	4	2	0	0	0	0	0	0	0	0	0	0	0	0
F1MHT1	Uncharacterized protein OS=Bos taurus GN=AGL PE=1 SV=2	3	6	4	0	0	0	0	0	0	0	0	0	0	0	0	0
Q3T063	Nicotinate-nucleotide pyrophosphorylase [carboxylating] OS=Bos taurus GN=QPRT PE=2 SV=1	3	10	0	0	0	0	0	0	0	0	0	0	0	0	0	0
Q3T099	Tryptophan--tRNA ligase, mitochondrial OS=Bos taurus GN=WARS2 PE=2 SV=1	3	0	0	0	0	0	0	0	0	0	0	0	0	0	0	0
F1MX04	Uncharacterized protein (Fragment) OS=Bos taurus GN=EIF4G1 PE=4 SV=2	3	0	0	0	0	0	0	0	0	0	0	0	0	0	0	0
Q2KIA5	Dynamin-1-like protein OS=Bos taurus GN=DNM1L PE=2 SV=1	3	3	0	0	0	0	0	0	0	0	0	0	0	0	0	0
Q17QI3	Acetyl-Coenzyme A acetyltransferase 2 OS=Bos taurus GN=ACAT2 PE=1 SV=1	3	2	0	0	0	0	0	0	0	0	0	0	0	0	0	0
E1BMQ6	Calcium-transporting ATPase OS=Bos taurus GN=ATP2A3 PE=3 SV=2	3	0	0	0	0	0	0	0	0	0	0	0	0	0	0	0
P48644	Retinal dehydrogenase 1 OS=Bos taurus GN=ALDH1A1 PE=2 SV=3	3	10	7	0	0	0	0	0	0	0	0	0	0	0	0	0
E1BGF3	Uncharacterized protein (Fragment) OS=Bos taurus GN=HCFC1 PE=4 SV=2	3	0	0	0	0	0	0	0	0	0	0	0	0	0	0	0
Q59A32	Trifunctional purine biosynthetic protein adenosine-3 OS=Bos taurus GN=GART PE=2 SV=1	3	4	0	0	0	0	0	0	0	0	0	0	0	0	0	0
Q17QK8	Sepiapterin reductase OS=Bos taurus GN=SPR PE=2 SV=1	3	0	0	0	0	0	0	0	0	0	0	0	0	0	0	0
F1MV07	Uncharacterized protein OS=Bos taurus GN=SEC24D PE=4 SV=2	3	5	2	0	0	0	0	0	0	0	0	0	0	0	0	0
F1MBI9	Uncharacterized protein OS=Bos taurus PE=3 SV=2	3	0	0	0	0	0	0	0	0	0	0	0	0	0	0	0
F1N4K1	Uncharacterized protein OS=Bos taurus GN=PFAS PE=3 SV=2	3	7	2	0	0	0	0	0	0	0	0	0	0	0	0	0
Q3SZ16	Isoamyl acetate-hydrolyzing esterase 1 homolog OS=Bos taurus GN=IAH1 PE=2 SV=1	3	3	0	0	0	0	0	0	0	0	0	0	0	0	0	0
Q3SZ18	Hypoxanthine-guanine phosphoribosyltransferase OS=Bos taurus GN=HPRT1 PE=2 SV=3	3	4	4	0	0	0	0	0	0	0	0	0	0	0	0	0
A2I7N1	Serpin A3-5 OS=Bos taurus GN=SERPINA3-5 PE=3 SV=1	3	2	2	0	2	0	2	0	0	0	0	0	0	0	0	0
Q5E963	Actin-related protein 2/3 complex subunit 5-like protein OS=Bos taurus GN=ARPC5L PE=2 SV=1	3	2	0	0	0	0	0	0	0	0	0	0	0	0	0	0
P31322	cAMP-dependent protein kinase type II-beta regulatory subunit OS=Bos taurus GN=PRKAR2B PE=2 SV=2	3	0	0	0	0	0	0	0	0	0	0	0	0	0	0	0
F1MUV3	Uncharacterized protein OS=Bos taurus PE=3 SV=2	3	0	0	0	0	0	0	0	0	0	0	0	0	0	0	0
E1BEN4	Uncharacterized protein OS=Bos taurus GN=GMPPA PE=4 SV=1	3	8	3	0	2	0	0	0	0	0	0	0	0	0	0	0
Q2KHU8	Eukaryotic translation initiation factor 2 subunit 3 OS=Bos taurus GN=EIF2S3 PE=2 SV=1	3	0	0	0	0	0	4	4	0	0	0	0	0	0	0	0
E1BJ75	Uncharacterized protein OS=Bos taurus GN=CRTAP PE=4 SV=1	3	5	0	0	0	0	0	0	0	0	0	0	0	0	0	0
E1B725	Uncharacterized protein OS=Bos taurus GN=GLA PE=3 SV=2	3	0	0	0	0	0	0	0	0	0	0	0	0	0	0	0
P17248	Tryptophan--tRNA ligase, cytoplasmic OS=Bos taurus GN=WARS PE=1 SV=3	3	0	0	0	0	0	0	0	0	0	0	0	0	0	0	0
A2I7M9	Serpin A3-2 OS=Bos taurus GN=SERPINA3-2 PE=3 SV=1	3	2	2	0	2	0	2	0	0	0	0	0	0	0	0	0
Q9BGI1	Peroxiredoxin-5, mitochondrial OS=Bos taurus GN=PRDX5 PE=2 SV=2	3	0	0	0	0	0	0	0	0	0	0	0	0	0	0	0
E1BF13	Uncharacterized protein OS=Bos taurus GN=KBTBD11 PE=4 SV=2	3	0	0	0	0	0	0	0	0	0	0	0	0	0	0	0
Q5E959	Serine-threonine kinase receptor-associated protein OS=Bos taurus GN=STRAP PE=2 SV=1	3	0	0	0	0	0	0	0	0	0	0	0	0	0	0	0
M5FKH8	Periplakin OS=Bos taurus GN=PPL PE=1 SV=1	3	0	0	0	0	0	0	0	0	0	0	0	0	0	0	0
E1BJ20	Uncharacterized protein OS=Bos taurus PE=4 SV=1	3	2	0	0	0	0	0	0	0	0	0	0	0	0	0	0
E1BAB5	Uncharacterized protein OS=Bos taurus GN=GOLIM4 PE=4 SV=1	3	0	0	0	0	0	0	0	0	0	0	0	0	0	0	0
A6QQ07	Biotinidase OS=Bos taurus GN=BTD PE=2 SV=1	3	3	0	0	0	0	0	0	0	0	0	0	0	0	0	0
Q3ZBG1	RAB14 protein OS=Bos taurus GN=RAB14 PE=2 SV=2	3	0	0	0	0	0	0	0	0	0	0	0	0	0	0	0
A5PKG2	PAIP1 protein OS=Bos taurus GN=PAIP1 PE=2 SV=1	3	0	0	0	0	0	0	0	0	0	0	0	0	0	0	0
P51176	Protein-glutamine gamma-glutamyltransferase 2 OS=Bos taurus GN=TGM2 PE=1 SV=1	3	0	0	0	0	0	0	0	0	0	0	0	0	0	0	0
A6H797	MLEC protein OS=Bos taurus GN=MLEC PE=1 SV=1	3	0	0	0	0	0	0	0	0	0	0	0	0	0	0	0
Q2TBT3	Enoyl-CoA hydratase domain-containing protein 2, mitochondrial OS=Bos taurus GN=ECHDC2 PE=2 SV=1	3	12	4	3	2	0	3	0	0	0	0	0	0	0	0	0
Q1RML6	Uncharacterized protein OS=Bos taurus GN=TRNT1 PE=2 SV=1	3	0	0	0	0	0	0	0	0	0	0	0	0	0	0	0
F1MQP4	Uncharacterized protein OS=Bos taurus GN=NDUFAF5 PE=4 SV=1	3	3	0	0	0	0	0	0	0	0	0	0	0	0	0	0
F1MUX6	Uncharacterized protein (Fragment) OS=Bos taurus GN=GSTM3 PE=3 SV=2	3	0	2	0	0	0	0	0	0	0	0	0	0	0	0	0
F6S1Q0	Uncharacterized protein OS=Bos taurus GN=KRT18 PE=1 SV=1	3	8	0	0	0	0	3	3	0	0	4	0	2	4	0	0
Q3ZBY4	Fructose-bisphosphate aldolase OS=Bos taurus GN=ALDOC PE=1 SV=2	2	3	0	0	0	0	0	0	0	0	0	0	0	0	0	0
E1BNF8	Uncharacterized protein OS=Bos taurus GN=FGGY PE=4 SV=2	2	0	0	0	0	0	0	0	0	0	0	0	0	0	0	0
F1MHC2	Uncharacterized protein OS=Bos taurus GN=STXBP2 PE=4 SV=1	2	0	0	0	0	0	0	0	0	0	0	0	0	0	0	0
Q2KIN2	Deoxyguanosine kinase OS=Bos taurus GN=DGUOK PE=2 SV=1	2	2	0	0	0	0	0	0	0	0	0	0	0	0	0	0
Q3ZBX5	Small inducible cytokine subfamily E, member 1 (Endothelial monocyte-activating) OS=Bos taurus GN=SCYE1 PE=1 SV=2	2	0	0	0	0	0	0	0	0	0	0	0	0	0	0	0
F1MHD4	Uncharacterized protein OS=Bos taurus GN=PARS2 PE=4 SV=2	2	0	0	0	0	0	0	0	0	0	0	0	0	0	0	0
E1BB08	Uncharacterized protein OS=Bos taurus GN=EML2 PE=4 SV=2	2	0	0	0	0	0	0	0	0	0	0	0	0	0	0	0
Q3T0K1	Calumenin OS=Bos taurus GN=CALU PE=2 SV=1	2	0	0	0	0	0	0	0	0	0	0	0	0	0	0	0
E1B8X4	NEDD8-activating enzyme E1 regulatory subunit OS=Bos taurus GN=NAE1 PE=3 SV=1	2	0	0	0	0	0	0	0	0	0	0	0	0	0	0	0
E1BPF4	Uncharacterized protein (Fragment) OS=Bos taurus PE=4 SV=2	2	0	0	0	0	0	0	0	2	0	0	0	0	0	0	0
Q8WMP9	Group XV phospholipase A2 OS=Bos taurus GN=PLA2G15 PE=1 SV=1	2	5	0	0	0	0	0	0	0	0	0	0	0	0	0	0
Q5E9T9	tRNA-splicing ligase RtcB homolog OS=Bos taurus GN=RTCB PE=2 SV=1	2	0	0	0	0	0	0	0	0	0	0	0	0	0	0	0
E1BNC9	Uncharacterized protein (Fragment) OS=Bos taurus GN=ANK3 PE=4 SV=2	2	2	0	0	0	0	0	0	0	0	0	0	0	0	0	0
F1MNQ4	Superoxide dismutase [Cu-Zn] OS=Bos taurus PE=3 SV=2	2	0	0	0	0	0	0	0	0	0	0	0	0	0	0	0
F1MNQ3	Uncharacterized protein (Fragment) OS=Bos taurus GN=DLG1 PE=4 SV=2	2	0	0	0	0	0	0	0	0	0	0	0	0	0	0	0
P04394	NADH dehydrogenase [ubiquinone] flavoprotein 2, mitochondrial OS=Bos taurus GN=NDUFV2 PE=1 SV=3	2	0	0	0	0	0	0	0	0	0	0	0	0	0	0	0
Q5E9F2	Heme oxygenase 1 OS=Bos taurus GN=HMOX1 PE=1 SV=1	2	0	0	0	0	0	0	0	0	0	0	0	0	0	0	0
F1MK10	Uncharacterized protein OS=Bos taurus GN=FN3K PE=4 SV=1	2	0	0	0	0	0	0	0	0	0	0	0	0	0	0	0
A2VE41	EGF-containing fibulin-like extracellular matrix protein 1 OS=Bos taurus GN=EFEMP1 PE=1 SV=1	2	0	0	0	0	0	0	0	0	0	0	0	0	0	0	0
Q3ZBP1	Creatine kinase S-type, mitochondrial OS=Bos taurus GN=CKMT2 PE=2 SV=1	2	0	0	0	0	0	0	0	0	0	0	0	0	0	0	0
P04975	Clathrin light chain B OS=Bos taurus GN=CLTB PE=1 SV=1	2	3	0	4	2	0	0	0	0	0	0	0	0	0	0	0
Q3SX23	Lon protease homolog 2, peroxisomal OS=Bos taurus GN=LONP2 PE=2 SV=1	2	0	0	0	0	0	0	0	0	0	0	0	0	0	0	0
O97593	Structural maintenance of chromosomes protein 1A OS=Bos taurus GN=SMC1A PE=1 SV=1	2	0	0	0	0	0	0	0	0	0	0	0	0	0	0	0
Q08D91	Keratin, type II cytoskeletal 75 OS=Bos taurus GN=KRT75 PE=2 SV=1	2	3	3	0	0	0	0	6	0	0	5	0	2	10	3	0
Q3SZ54	Eukaryotic initiation factor 4A-I OS=Bos taurus GN=EIF4A1 PE=2 SV=1	2	0	0	0	0	0	0	0	0	0	0	0	5	3	0	0
F1N6C0	Uncharacterized protein OS=Bos taurus GN=CALM2 PE=4 SV=2	2	2	0	0	0	0	0	0	0	0	0	0	2	0	0	0
Q5E9E6	60S ribosomal protein L10a OS=Bos taurus GN=RPL10A PE=2 SV=3	2	0	0	0	0	0	0	2	0	0	0	0	0	0	0	0
E1BNQ9	Uncharacterized protein OS=Bos taurus GN=HNRNPUL2 PE=1 SV=1	2	0	0	0	0	0	0	0	0	0	0	0	0	0	0	0
Q08D87	Phenylalanyl-tRNA synthetase 2, mitochondrial OS=Bos taurus GN=FARS2 PE=2 SV=1	2	0	0	0	0	0	0	0	0	0	0	0	0	0	0	0
P46193	Annexin A1 OS=Bos taurus GN=ANXA1 PE=1 SV=2	2	0	0	0	0	0	0	0	0	0	0	0	0	0	0	0
Q29465	Tyrosine--tRNA ligase, cytoplasmic OS=Bos taurus GN=YARS PE=2 SV=4	2	0	0	0	0	0	0	0	0	0	0	0	0	0	0	0
A4FUF0	Putative oxidoreductase GLYR1 OS=Bos taurus GN=GLYR1 PE=2 SV=1	2	0	0	0	0	0	0	0	0	0	0	0	0	0	0	0
P01267	Thyroglobulin OS=Bos taurus GN=TG PE=1 SV=1	2	0	0	0	0	0	0	0	0	0	0	0	0	0	0	0
F1MJR2	Uncharacterized protein (Fragment) OS=Bos taurus GN=PTPRD PE=4 SV=1	2	0	0	0	0	0	0	0	0	0	0	0	0	0	0	0
F1MEM9	Uncharacterized protein OS=Bos taurus GN=TTC19 PE=4 SV=2	2	2	0	0	0	0	0	0	0	0	0	0	0	0	0	0
G3N148	Uncharacterized protein OS=Bos taurus PE=4 SV=1	2	0	0	0	0	0	0	0	0	0	0	0	0	0	0	0
E1BM57	Uncharacterized protein OS=Bos taurus GN=NHLRC3 PE=4 SV=2	2	6	2	3	5	3	3	3	0	0	0	0	0	0	0	0
Q0VCK5	AP-2 complex subunit alpha-2 OS=Bos taurus GN=AP2A2 PE=1 SV=1	2	4	3	3	4	13	11	8	7	7	2	2	0	0	0	0
Q08DB4	Copine-1 OS=Bos taurus GN=CPNE1 PE=1 SV=1	2	0	0	0	0	0	0	0	0	0	0	0	0	0	0	0
G3N0T0	Uncharacterized protein OS=Bos taurus GN=LOC510369 PE=4 SV=1	2	3	4	0	0	0	0	0	0	0	0	0	0	0	0	0
E1B7E3	Uncharacterized protein OS=Bos taurus GN=GOLGA4 PE=4 SV=2	2	0	0	0	0	0	0	0	0	0	0	0	0	0	0	0
E1BPW0	Ectonucleoside triphosphate diphosphohydrolase 5 OS=Bos taurus GN=ENTPD5 PE=3 SV=1	2	0	0	0	0	0	0	0	0	0	0	0	0	0	0	0
Q29RI9	Methionine adenosyltransferase 2 subunit beta OS=Bos taurus GN=MAT2B PE=2 SV=1	2	3	0	0	0	0	0	0	0	0	0	0	0	0	0	0
F1MER7	Uncharacterized protein (Fragment) OS=Bos taurus GN=HSPG2 PE=4 SV=1	2	0	2	5	5	2	3	2	2	3	0	0	0	0	0	0
F6RWU6	Uncharacterized protein OS=Bos taurus GN=ACOT8 PE=4 SV=1	2	0	0	0	0	0	0	0	0	0	0	0	0	0	0	0
P11019	V-type proton ATPase subunit E 1 OS=Bos taurus GN=ATP6V1E1 PE=2 SV=1	2	0	3	0	0	0	0	0	0	0	0	0	0	0	0	0
Q0VCP4	Septin-8 OS=Bos taurus GN=SEPT8 PE=2 SV=3	2	0	0	0	0	0	0	0	0	0	0	0	0	0	0	0
P21282	V-type proton ATPase subunit C 1 OS=Bos taurus GN=ATP6V1C1 PE=1 SV=3	2	0	0	0	0	0	0	0	0	0	0	0	0	0	0	0
Q0VCA8	3-hydroxyanthranilate 3,4-dioxygenase OS=Bos taurus GN=HAAO PE=1 SV=1	2	0	0	0	0	0	0	0	0	0	0	0	0	0	0	0
Q3T102	Eukaryotic translation initiation factor 3 subunit E OS=Bos taurus GN=EIF3E PE=2 SV=1	2	2	2	0	0	0	0	0	0	0	0	0	0	0	0	0
P62194	26S protease regulatory subunit 8 OS=Bos taurus GN=PSMC5 PE=2 SV=1	2	0	0	0	0	0	0	0	0	0	0	0	0	0	0	0
Q9MZ13	Voltage-dependent anion-selective channel protein 3 OS=Bos taurus GN=VDAC3 PE=2 SV=1	2	0	0	0	0	0	0	0	0	0	0	0	0	0	0	0
Q58DQ0	Arsenic (+3 oxidation state) methyltransferase OS=Bos taurus GN=AS3MT PE=2 SV=1	2	0	0	0	0	0	0	0	0	0	0	0	0	0	0	0
Q0P594	Serine/threonine-protein phosphatase 2A catalytic subunit beta isoform OS=Bos taurus GN=PPP2CB PE=1 SV=1	2	4	0	0	0	0	0	0	0	0	0	0	0	0	0	0
F1MVX8	Uncharacterized protein (Fragment) OS=Bos taurus GN=LOC507443 PE=4 SV=1	2	0	0	0	0	0	0	0	0	0	0	0	0	0	0	0
E1B844	Mitochondrial import inner membrane translocase subunit TIM44 OS=Bos taurus GN=TIMM44 PE=3 SV=1	2	0	0	0	0	0	0	0	0	0	0	0	0	0	0	0
F1N7U2	Uncharacterized protein OS=Bos taurus GN=NPLOC4 PE=4 SV=2	2	0	0	0	0	0	0	0	0	0	0	0	0	0	0	0
P56541	Deoxyribonuclease-2-alpha OS=Bos taurus GN=DNASE2 PE=2 SV=2	2	0	0	0	0	0	0	0	0	0	0	0	0	0	0	0
A6QR05	PDSS2 protein OS=Bos taurus GN=PDSS2 PE=2 SV=1	2	0	0	0	0	0	0	0	0	0	0	0	0	0	0	0
A3KMW1	NUP43 protein OS=Bos taurus GN=NUP43 PE=2 SV=1	2	0	0	0	0	0	0	0	0	0	0	0	0	0	0	0
Q27954	Coatomer subunit alpha OS=Bos taurus GN=COPA PE=1 SV=1	2	4	0	0	0	0	0	3	2	0	0	0	0	0	0	0
P62157	Calmodulin OS=Bos taurus GN=CALM PE=1 SV=2	2	2	0	0	0	0	0	0	0	0	0	0	2	0	0	0
A4FV74	COPS8 protein OS=Bos taurus GN=COPS8 PE=2 SV=1	2	0	0	0	0	0	0	0	0	0	0	0	0	0	0	0
A6QR28	Phosphoserine aminotransferase OS=Bos taurus GN=PSAT1 PE=2 SV=1	2	3	0	0	0	0	0	0	0	0	0	0	0	0	0	0
Q2YDJ9	Mannose-1-phosphate guanyltransferase beta OS=Bos taurus GN=GMPPB PE=2 SV=1	2	7	4	4	3	0	0	0	0	0	0	0	0	0	0	0
G3MZW6	Uncharacterized protein OS=Bos taurus GN=FYCO1 PE=4 SV=1	2	0	0	0	0	0	0	0	0	0	0	0	0	0	0	0
Q27991	Myosin-10 OS=Bos taurus GN=MYH10 PE=2 SV=2	2	9	0	4	0	2	0	0	0	0	0	0	0	0	0	0
P00517	cAMP-dependent protein kinase catalytic subunit alpha OS=Bos taurus GN=PRKACA PE=1 SV=3	2	0	0	2	0	0	0	0	0	0	0	0	0	0	0	0
P00514	cAMP-dependent protein kinase type I-alpha regulatory subunit OS=Bos taurus GN=PRKAR1A PE=1 SV=2	2	0	0	0	0	0	0	0	0	0	0	0	0	0	0	0
E1BDS7	Uncharacterized protein OS=Bos taurus GN=NUDT19 PE=4 SV=1	2	0	0	0	0	0	0	0	0	0	0	0	0	0	0	0
Q2TBG7	Iron-sulfur cluster assembly 2 homolog, mitochondrial OS=Bos taurus GN=ISCA2 PE=2 SV=1	2	0	0	0	0	0	0	0	0	0	0	0	0	0	0	0
Q2HJ98	Acylpyruvase FAHD1, mitochondrial OS=Bos taurus GN=FAHD1 PE=2 SV=1	2	0	0	0	0	0	0	0	0	0	0	0	0	0	0	0
F1MMK2	Glucose-6-phosphate 1-dehydrogenase OS=Bos taurus GN=G6PD PE=3 SV=1	2	3	0	0	0	0	0	0	0	0	0	0	0	0	0	0
Q05B62	Sorting nexin-1 OS=Bos taurus GN=SNX1 PE=2 SV=1	2	0	0	0	0	0	0	0	0	0	0	0	0	0	0	0
F1MP10	Uncharacterized protein (Fragment) OS=Bos taurus GN=GPS1 PE=4 SV=2	2	0	3	0	0	0	0	0	0	0	0	0	0	0	0	0
Q05B50	Probable tRNA(His) guanylyltransferase OS=Bos taurus GN=THG1L PE=2 SV=1	2	4	0	0	0	0	0	0	0	0	0	0	0	0	0	0
Q17Q89	Prefoldin subunit 6 OS=Bos taurus GN=PFDN6 PE=2 SV=1	2	0	0	0	0	0	0	0	0	0	0	0	0	0	0	0
A7MBJ5	Cullin-associated NEDD8-dissociated protein 1 OS=Bos taurus GN=CAND1 PE=2 SV=1	2	0	0	0	0	0	0	0	0	0	0	0	0	0	0	0
A5PKA5	Sorting nexin-27 OS=Bos taurus GN=SNX27 PE=2 SV=1	2	0	0	0	0	0	0	0	0	0	0	0	0	0	0	0
Q2KI15	Peptide chain release factor 1-like, mitochondrial OS=Bos taurus GN=MTRF1L PE=2 SV=1	2	0	0	0	0	0	0	0	0	0	0	0	0	0	0	0
Q9N0V4	Glutathione S-transferase Mu 1 OS=Bos taurus GN=GSTM1 PE=1 SV=3	2	4	4	0	0	0	0	0	0	0	0	0	0	0	0	0
Q08E01	Adducin 3 (Gamma) OS=Bos taurus GN=ADD3 PE=2 SV=1	2	2	0	0	0	0	0	0	0	0	0	0	0	0	0	0
E1BHY6	Uncharacterized protein OS=Bos taurus GN=GRN PE=4 SV=2	2	5	2	0	0	0	0	0	0	0	0	0	0	0	0	0
G5E5V1	Uncharacterized protein OS=Bos taurus PE=4 SV=1	2	0	0	0	0	0	0	0	0	0	0	0	0	0	0	0
O97680	Thioredoxin OS=Bos taurus GN=TXN PE=3 SV=3	2	0	0	0	0	0	0	0	0	0	0	0	0	0	0	0
P38409	Guanine nucleotide-binding protein subunit alpha-11 OS=Bos taurus GN=GNA11 PE=2 SV=2	2	0	0	0	0	0	0	0	0	0	0	0	0	0	3	0
Q0P5H1	Prenylcysteine oxidase-like OS=Bos taurus GN=PCYOX1L PE=2 SV=1	2	0	0	0	0	0	0	0	0	0	0	0	0	0	0	0
F6Q751	Uncharacterized protein OS=Bos taurus GN=GSTM2 PE=3 SV=1	2	4	4	0	0	0	0	0	0	0	0	0	0	0	0	0
F1N0W1	Uncharacterized protein OS=Bos taurus GN=DIAPH1 PE=1 SV=2	2	0	0	0	0	0	0	0	0	0	0	0	0	0	0	0
A5PJY9	CPNE3 protein OS=Bos taurus GN=CPNE3 PE=2 SV=1	2	0	0	0	0	0	0	0	0	0	0	0	0	0	0	0
P23196	DNA-(apurinic or apyrimidinic site) lyase OS=Bos taurus GN=APEX1 PE=1 SV=2	2	2	0	0	0	0	0	0	0	0	0	0	0	0	0	0
Q0VCV0	Replication protein A1, 70kDa OS=Bos taurus GN=RPA1 PE=2 SV=1	2	0	0	0	0	0	0	0	0	0	0	0	0	0	0	0
E1BKD0	Ribosomal protein OS=Bos taurus PE=3 SV=2	2	0	0	0	0	0	0	0	0	0	0	0	0	0	0	0
contaminant_KERATIN08	no description	2	0	3	0	0	0	3	7	0	0	10	3	0	18	2	0
A5D989	Elongation factor 1-delta OS=Bos taurus GN=EEF1D PE=2 SV=2	2	0	0	0	0	0	0	0	0	0	0	0	0	0	0	0
Q10741	Disintegrin and metalloproteinase domain-containing protein 10 OS=Bos taurus GN=ADAM10 PE=1 SV=1	2	0	0	0	0	0	0	0	0	0	0	0	0	0	0	0
Q28035	Glutathione S-transferase A1 OS=Bos taurus GN=GSTA1 PE=2 SV=3	2	5	0	0	0	0	0	0	0	0	0	0	0	0	0	0
G3N1R1	Uncharacterized protein OS=Bos taurus PE=4 SV=1	2	0	0	0	0	0	0	0	0	0	0	0	0	0	0	0
P13135	Calpain small subunit 1 OS=Bos taurus GN=CAPNS1 PE=2 SV=1	2	0	0	0	0	0	0	0	0	0	0	0	0	0	0	0
A4FUC8	CARS protein OS=Bos taurus GN=CARS PE=2 SV=1	2	0	0	0	0	0	0	0	0	0	0	0	0	0	0	0
G3N260	Uncharacterized protein OS=Bos taurus GN=EARS2 PE=3 SV=1	2	0	0	0	0	0	0	0	0	0	0	0	0	0	0	0
P25708	NADH dehydrogenase [ubiquinone] flavoprotein 1, mitochondrial OS=Bos taurus GN=NDUFV1 PE=1 SV=2	2	0	0	0	0	0	0	0	0	0	0	0	0	0	0	0
P00442	Superoxide dismutase [Cu-Zn] OS=Bos taurus GN=SOD1 PE=1 SV=2	2	0	0	0	0	0	0	0	0	0	0	0	0	0	0	0
F1MDJ4	Uncharacterized protein OS=Bos taurus GN=CCDC93 PE=4 SV=1	2	6	2	3	0	0	0	0	0	0	0	0	0	0	0	0
Q5E9C0	Ras suppressor protein 1 OS=Bos taurus GN=RSU1 PE=2 SV=1	2	0	0	0	0	0	0	0	0	0	0	0	0	0	0	0
F1MG56	Serine/threonine-protein phosphatase 2A 55 kDa regulatory subunit B OS=Bos taurus GN=PPP2R2A PE=3 SV=2	2	0	0	0	0	0	0	0	0	0	0	0	0	0	0	0
F1N4N6	Uncharacterized protein (Fragment) OS=Bos taurus GN=SMARCC2 PE=4 SV=2	2	0	0	0	0	0	0	0	0	0	0	0	0	0	0	0
Q1RMR9	Protein kinase C and casein kinase substrate in neurons 2 OS=Bos taurus GN=PACSIN2 PE=2 SV=1	2	0	0	0	0	0	0	0	0	0	0	0	0	0	0	0
P27718	Aromatic-L-amino-acid decarboxylase OS=Bos taurus GN=DDC PE=2 SV=2	2	0	0	0	0	0	0	0	0	0	0	0	0	0	0	0
F1MV66	Uncharacterized protein OS=Bos taurus GN=OAS1Y PE=4 SV=1	2	3	0	0	0	0	0	0	0	0	0	0	0	0	0	0
F1MC13	Uncharacterized protein (Fragment) OS=Bos taurus GN=LAMA5 PE=4 SV=2	2	0	3	3	5	2	0	0	0	0	0	0	0	0	0	0
P67774	Serine/threonine-protein phosphatase 2A catalytic subunit alpha isoform OS=Bos taurus GN=PPP2CA PE=1 SV=1	2	5	0	0	0	0	0	0	0	0	0	0	0	0	0	0
Q2TBN5	COMM domain-containing protein 9 OS=Bos taurus GN=COMMD9 PE=2 SV=1	2	4	2	0	0	0	0	0	0	0	0	0	0	0	0	0
G3X7N2	Ribosomal protein OS=Bos taurus PE=3 SV=1	2	0	0	0	0	0	0	0	0	0	0	0	0	0	0	0
Q1RMI8	Coiled-coil domain-containing protein 22 OS=Bos taurus GN=CCDC22 PE=2 SV=1	2	2	0	0	0	0	0	0	0	0	0	0	0	0	0	0
Q2KHZ4	Mitochondrial intermembrane space import and assembly protein 40 OS=Bos taurus GN=CHCHD4 PE=2 SV=1	2	0	0	0	0	0	0	0	0	0	0	0	0	0	0	0
A5D7D9	DHX15 protein OS=Bos taurus GN=DHX15 PE=2 SV=1	2	0	0	0	0	0	0	0	0	0	0	0	0	0	0	0
Q3T054	GTP-binding nuclear protein Ran OS=Bos taurus GN=RAN PE=2 SV=3	2	0	0	0	0	0	0	0	0	0	0	0	2	0	0	0
A0A0A0MPA0	Uncharacterized protein OS=Bos taurus GN=LOC784932 PE=3 SV=1	2	2	0	0	2	0	2	0	0	0	0	0	0	0	0	0
F1N6W9	Uncharacterized protein OS=Bos taurus GN=COL18A1 PE=4 SV=2	2	2	0	2	2	0	3	4	0	0	0	0	0	0	0	0
Q2TA14	Lysosomal Pro-X carboxypeptidase OS=Bos taurus GN=PRCP PE=2 SV=1	2	2	0	0	0	0	0	0	0	0	0	0	0	0	0	0
E1BEL9	Uncharacterized protein OS=Bos taurus GN=COASY PE=3 SV=1	2	2	0	0	0	0	0	0	0	0	0	0	0	0	0	0
A6QPQ2	Serpin A3-8 OS=Bos taurus GN=SERPINA3-8 PE=2 SV=1	2	0	0	0	0	0	0	0	0	0	0	0	0	0	0	0
A6QQ21	COP9 signalosome complex subunit 6 OS=Bos taurus GN=COPS6 PE=2 SV=1	2	6	2	0	0	0	0	0	0	0	0	0	0	0	0	0
G3MZ71	Uncharacterized protein OS=Bos taurus GN=KRT2 PE=1 SV=1	0	0	3	0	0	0	3	4	0	0	8	3	2	8	3	0
Q0IIK5	ATP-dependent RNA helicase DDX1 OS=Bos taurus GN=DDX1 PE=2 SV=1	0	0	0	0	0	0	2	0	0	0	0	0	0	0	0	0
A6QQT4	Aldehyde dehydrogenase OS=Bos taurus GN=ALDH3A2 PE=1 SV=1	0	0	0	2	0	0	2	0	0	0	0	0	0	0	0	0
G3MYW4	Uncharacterized protein OS=Bos taurus GN=PABPC1L2A PE=4 SV=1	0	0	2	0	0	0	0	0	0	0	0	0	0	0	0	0
E1BLC2	Histone H4 OS=Bos taurus GN=HIST1H4D PE=3 SV=1	0	0	0	0	2	4	4	5	5	6	3	0	5	0	0	0
Q0IIJ2	Histone H1.0 OS=Bos taurus GN=H1F0 PE=2 SV=3	0	0	0	0	0	0	0	2	0	0	0	0	0	0	0	0
F1MJH2	40S ribosomal protein S4 OS=Bos taurus PE=3 SV=2	0	0	0	0	0	2	0	2	2	3	0	2	0	0	0	0
F1MTY3	Uncharacterized protein (Fragment) OS=Bos taurus PE=4 SV=1	0	0	0	0	0	0	3	0	3	0	0	0	7	2	0	0
Q58DL1	Arginase-2, mitochondrial OS=Bos taurus GN=ARG2 PE=2 SV=1	0	2	0	0	0	0	0	0	0	0	0	0	0	0	0	0
G3MYX0	Histone H4 OS=Bos taurus PE=3 SV=1	0	0	0	0	0	0	4	3	0	0	0	0	2	0	0	0
P15467	Ribonuclease 4 OS=Bos taurus GN=RNASE4 PE=1 SV=4	0	0	0	0	0	0	2	2	0	0	0	0	0	0	0	0
E1B6Z6	Uncharacterized protein (Fragment) OS=Bos taurus GN=LCN2 PE=1 SV=2	0	2	0	0	0	0	4	4	2	3	0	0	0	0	0	0
F1N226	Uncharacterized protein (Fragment) OS=Bos taurus GN=APLP2 PE=4 SV=2	0	0	0	0	0	0	2	0	0	0	0	0	0	0	0	0
A3KN04	Dolichyl-diphosphooligosaccharide--protein glycosyltransferase subunit 1 OS=Bos taurus GN=RPN1 PE=1 SV=1	0	0	0	0	0	0	2	0	0	0	0	0	0	0	0	0
A4FV12	UBA2 protein OS=Bos taurus GN=UBA2 PE=1 SV=1	0	0	0	0	0	0	0	0	0	0	0	0	2	0	0	0
E1BB17	Uncharacterized protein OS=Bos taurus GN=HNRNPH3 PE=4 SV=1	0	0	0	0	0	0	0	0	0	0	0	0	2	0	0	0
A7YWP6	COMMD2 protein OS=Bos taurus GN=COMMD2 PE=2 SV=1	0	2	0	0	0	0	0	0	0	0	0	0	0	0	0	0
E1BF20	Uncharacterized protein OS=Bos taurus GN=HNRNPH1 PE=4 SV=2	0	0	0	0	0	0	0	0	0	0	0	0	15	8	2	0
Q0V8H6	Putative helicase MOV-10 OS=Bos taurus GN=MOV10 PE=2 SV=1	0	0	0	0	0	0	2	2	0	0	0	0	0	0	0	0
F1MFC6	Uncharacterized protein OS=Bos taurus GN=FARP1 PE=4 SV=2	0	0	0	0	0	0	0	2	0	0	0	0	0	0	0	0
F1MNT4	Uncharacterized protein (Fragment) OS=Bos taurus GN=LAMB1 PE=4 SV=2	0	0	2	2	0	0	2	0	0	0	0	0	0	0	0	0
F1MWE5	Uncharacterized protein OS=Bos taurus GN=MTERF4 PE=4 SV=1	0	0	0	0	0	2	9	4	3	6	0	0	0	0	0	0
P42899	60S acidic ribosomal protein P2 OS=Bos taurus GN=RPLP2 PE=3 SV=1	0	0	0	0	0	0	0	0	0	0	0	0	3	0	0	0
E1BF38	Uncharacterized protein OS=Bos taurus GN=FAM45A PE=4 SV=2	0	3	2	0	0	0	0	0	0	0	0	0	0	0	0	0
Q2KIS5	Hydroxysteroid (17-beta) dehydrogenase 11 OS=Bos taurus GN=HSD17B11 PE=2 SV=1	0	0	0	2	0	0	2	4	0	0	0	0	0	0	0	0
O46563	V-type proton ATPase subunit H OS=Bos taurus GN=ATP6V1H PE=2 SV=2	0	0	2	0	0	0	0	0	0	0	0	0	0	0	0	0
G3MWX5	Uncharacterized protein OS=Bos taurus PE=3 SV=1	0	0	0	0	0	0	0	2	2	2	0	0	0	0	0	0
Q3T0M0	Vacuolar protein sorting-associated protein 29 OS=Bos taurus GN=VPS29 PE=2 SV=1	0	3	2	0	0	0	0	0	0	0	0	0	0	0	0	0
Q3SZC2	Proteasome subunit beta type-9 OS=Bos taurus GN=PSMB9 PE=1 SV=1	0	0	0	0	2	0	0	0	0	0	0	0	0	0	0	0
E1BAK6	Uncharacterized protein (Fragment) OS=Bos taurus GN=DAZAP1 PE=4 SV=2	0	0	0	0	0	0	2	0	0	0	0	0	0	0	0	0
Q2KIV2	Mitochondrial import inner membrane translocase subunit Tim9 OS=Bos taurus GN=TIMM9 PE=3 SV=1	0	2	0	0	0	0	0	0	0	0	0	0	0	0	0	0
Q3SZA9	39S ribosomal protein L35, mitochondrial OS=Bos taurus GN=MRPL35 PE=2 SV=2	0	0	0	0	0	4	4	3	4	4	2	0	0	0	0	0
E1BCP9	Uncharacterized protein OS=Bos taurus GN=GLB1L PE=3 SV=1	0	3	0	0	0	0	0	0	0	0	0	0	0	0	0	0
Q5E9F1	B-cell receptor-associated protein 31 OS=Bos taurus GN=BCAP31 PE=2 SV=1	0	0	0	0	0	0	2	0	0	0	0	0	0	0	0	0
Q3SZ47	39S ribosomal protein L33, mitochondrial OS=Bos taurus GN=MRPL33 PE=1 SV=1	0	0	0	0	0	2	2	2	0	3	0	0	0	0	0	0
Q5E9F7	Cofilin-1 OS=Bos taurus GN=CFL1 PE=2 SV=3	0	0	0	0	0	0	4	0	0	0	0	0	2	0	0	0
F1MUD2	Histone H2B OS=Bos taurus GN=HIST1H2BM PE=3 SV=1	0	0	0	2	0	2	0	0	0	2	0	2	0	2	0	0
E1BLK2	Uncharacterized protein OS=Bos taurus GN=LOC101904965 PE=4 SV=2	0	0	0	2	0	2	0	0	0	2	0	2	0	0	0	0
P26779	Prosaposin OS=Bos taurus GN=PSAP PE=1 SV=3	0	2	0	0	0	0	0	0	0	0	0	0	0	0	0	0
Q5E9G3	Proteasome activator complex subunit 2 OS=Bos taurus GN=PSME2 PE=1 SV=3	0	0	0	0	3	0	0	0	0	0	0	0	0	0	0	0
G3N0K3	40S ribosomal protein S4 OS=Bos taurus PE=3 SV=1	0	0	0	0	0	2	0	2	2	3	0	2	0	0	0	0
E1BJG5	Uncharacterized protein OS=Bos taurus GN=TRIM28 PE=1 SV=2	0	0	0	0	0	0	0	0	0	0	0	0	3	0	2	0
Q2KIG0	Electron transfer flavoprotein-ubiquinone oxidoreductase, mitochondrial OS=Bos taurus GN=ETFDH PE=2 SV=1	0	3	0	0	3	2	2	0	0	0	0	0	0	0	0	0
F6R6Q1	Uncharacterized protein OS=Bos taurus GN=FLAD1 PE=4 SV=1	0	6	0	0	0	0	0	0	0	0	0	0	0	0	0	0
Q5E9D0	Eukaryotic translation initiation factor 2 subunit 2 OS=Bos taurus GN=EIF2S2 PE=2 SV=1	0	0	0	0	0	0	0	0	3	2	0	0	0	0	0	0
Q76I81	40S ribosomal protein S12 OS=Bos taurus GN=RPS12 PE=2 SV=1	0	2	0	0	0	0	0	0	3	3	0	0	0	0	0	0
E1BNP8	Uncharacterized protein OS=Bos taurus GN=SUPT16H PE=4 SV=2	0	0	0	0	0	0	0	0	0	0	0	0	4	0	0	0
Q95140	60S acidic ribosomal protein P0 OS=Bos taurus GN=RPLP0 PE=2 SV=3	0	0	0	0	0	0	2	0	0	0	0	0	3	0	0	0
A2VE06	40S ribosomal protein S4 OS=Bos taurus GN=RPS4Y1 PE=2 SV=1	0	0	0	0	0	2	0	2	2	3	0	2	0	0	0	0
Q3ZC44	Heterogeneous nuclear ribonucleoprotein A/B OS=Bos taurus GN=HNRNPAB PE=1 SV=1	0	0	0	0	0	0	0	0	0	0	0	0	2	0	0	0
Q3SYT8	NADPH--cytochrome P450 reductase OS=Bos taurus GN=POR PE=2 SV=3	0	2	0	0	0	0	0	0	0	0	0	0	0	0	0	0
Q5E9E2	Myosin regulatory light polypeptide 9 OS=Bos taurus GN=MYL9 PE=2 SV=3	0	6	0	0	0	0	0	0	0	0	0	0	0	0	0	0
P53712	Integrin beta-1 OS=Bos taurus GN=ITGB1 PE=1 SV=3	0	0	2	0	0	0	0	0	0	0	0	0	0	0	0	0
F1MUC5	Uncharacterized protein OS=Bos taurus GN=COL15A1 PE=4 SV=2	0	0	0	0	0	3	0	0	0	0	0	0	0	0	0	0
Q2KII5	Histone H2B OS=Bos taurus GN=HIST1H2BI PE=2 SV=1	0	0	0	2	0	2	0	0	0	2	0	2	0	2	0	0
Q3SX47	Heterogeneous nuclear ribonucleoprotein C (C1/C2) OS=Bos taurus GN=HNRPC PE=2 SV=1	0	0	0	0	0	0	0	0	0	0	0	0	7	0	0	0
Q29460	Platelet-activating factor acetylhydrolase IB subunit gamma OS=Bos taurus GN=PAFAH1B3 PE=1 SV=1	0	2	0	0	0	0	0	0	0	0	0	0	0	0	0	0
Q3SYW6	Eukaryotic translation initiation factor 3 subunit C OS=Bos taurus GN=EIF3C PE=2 SV=1	0	3	3	0	0	0	0	0	0	0	0	0	0	0	0	0
Q56JX6	40S ribosomal protein S28 OS=Bos taurus GN=RPS28 PE=3 SV=1	0	0	0	0	0	0	0	0	0	3	0	0	0	0	0	0
P62833	Ras-related protein Rap-1A OS=Bos taurus GN=RAP1A PE=1 SV=1	0	11	0	0	2	6	13	8	5	5	0	3	0	0	0	0
Q5E9K0	Proteasome subunit beta type-2 OS=Bos taurus GN=PSMB2 PE=1 SV=1	0	5	7	6	6	7	4	0	0	0	0	0	0	0	0	0
A5D7V9	Probable histidine--tRNA ligase, mitochondrial OS=Bos taurus GN=HARS2 PE=2 SV=1	0	0	0	0	0	0	0	0	2	0	0	0	0	0	0	0
Q7SIH1	Alpha-2-macroglobulin OS=Bos taurus GN=A2M PE=1 SV=2	0	21	13	9	7	6	0	0	0	0	0	0	0	0	0	0
Q28141	ATP-dependent RNA helicase A OS=Bos taurus GN=DHX9 PE=2 SV=1	0	0	0	0	0	0	0	0	0	0	0	0	3	0	0	0
Q3SZ76	COMM domain-containing protein 3 OS=Bos taurus GN=COMMD3 PE=2 SV=1	0	0	3	0	0	0	0	0	0	0	0	0	0	0	0	0
Q3ZBT6	Transformer-2 protein homolog beta OS=Bos taurus GN=TRA2B PE=2 SV=1	0	0	0	0	0	0	0	0	0	0	0	0	3	0	0	0
Q2KIL9	LOC508455 protein (Fragment) OS=Bos taurus GN=LOC508455 PE=2 SV=1	0	0	0	0	2	0	0	0	0	2	0	0	0	0	0	0
Q56JZ1	60S ribosomal protein L13 OS=Bos taurus GN=RPL13 PE=2 SV=3	0	0	0	0	0	2	0	2	3	2	0	0	0	0	0	0
Q3T0D5	60S ribosomal protein L30 OS=Bos taurus GN=RPL30 PE=3 SV=3	0	0	0	0	2	2	6	6	5	7	0	0	0	0	0	0
P0C2B8	39S ribosomal protein L55, mitochondrial OS=Bos taurus GN=MRPL55 PE=1 SV=1	0	0	0	0	0	6	10	10	7	12	2	0	0	0	0	0
P0C2B6	39S ribosomal protein L51, mitochondrial OS=Bos taurus GN=MRPL51 PE=1 SV=1	0	0	0	0	0	0	3	3	2	2	0	0	0	0	0	0
Q5E9I7	Methylosome protein 50 OS=Bos taurus GN=WDR77 PE=2 SV=1	0	2	2	3	0	0	0	0	0	0	0	0	0	0	0	0
Q28161	Plakophilin-1 OS=Bos taurus GN=PKP1 PE=2 SV=1	0	0	0	0	0	0	0	0	0	0	3	0	0	5	0	0
Q5E9I6	ADP-ribosylation factor 3 OS=Bos taurus GN=ARF3 PE=2 SV=3	0	0	0	0	0	0	0	0	0	0	0	0	5	0	0	0
P08904	Ribonuclease K6 OS=Bos taurus GN=RNASE6 PE=1 SV=3	0	0	0	0	0	0	0	2	0	0	0	0	0	0	0	0
M0QVY0	Uncharacterized protein OS=Bos taurus GN=KRT6A PE=3 SV=1	0	0	4	0	0	0	2	0	0	0	12	2	4	14	0	0
G3MXB5	Uncharacterized protein OS=Bos taurus PE=4 SV=1	0	4	0	0	0	0	0	0	0	0	0	0	0	0	0	0
A4FUD3	116 kDa U5 small nuclear ribonucleoprotein component OS=Bos taurus GN=EFTUD2 PE=2 SV=1	0	0	0	0	0	0	0	0	0	0	0	0	5	0	0	0
Q5E9J1	Heterogeneous nuclear ribonucleoprotein F OS=Bos taurus GN=HNRNPF PE=2 SV=3	0	0	0	0	0	0	0	0	0	0	0	0	3	0	0	0
F1MBB7	Uncharacterized protein OS=Bos taurus GN=TGM1 PE=4 SV=1	0	0	0	0	0	0	0	0	0	0	0	0	0	2	0	0
A4FUD9	DNA replication licensing factor MCM3 OS=Bos taurus GN=MCM3 PE=2 SV=1	0	0	0	0	0	0	0	0	0	0	0	0	3	0	0	0
P80227	Acylamino-acid-releasing enzyme OS=Bos taurus GN=APEH PE=1 SV=2	0	11	5	4	0	0	0	0	0	0	0	0	0	0	0	0
E1B9M9	Histone H4 OS=Bos taurus GN=HIST1H4L PE=3 SV=1	0	0	0	0	0	3	4	4	4	5	0	0	4	0	0	0
Q3ZCK9	Proteasome subunit alpha type-4 OS=Bos taurus GN=PSMA4 PE=1 SV=1	0	8	9	7	6	4	5	2	0	0	0	0	0	0	0	0
Q3T0X5	Proteasome subunit alpha type-1 OS=Bos taurus GN=PSMA1 PE=1 SV=1	0	14	14	12	13	13	9	7	3	3	0	0	0	0	0	0
Q3SZM7	Dipeptidase 1 OS=Bos taurus GN=DPEP1 PE=2 SV=1	0	0	0	0	2	4	5	4	3	2	0	0	0	0	0	0
F1MY44	Uncharacterized protein OS=Bos taurus GN=HNRNPM PE=1 SV=2	0	0	0	0	0	0	2	0	0	0	0	0	3	0	0	0
P62808	Histone H2B type 1 OS=Bos taurus PE=1 SV=2	0	0	0	2	0	2	0	0	0	2	0	2	0	2	0	0
A6QQD0	LOC100125578 protein OS=Bos taurus GN=LOC100125578 PE=2 SV=1	0	3	0	0	0	0	0	0	0	0	0	0	0	0	0	0
F1MH32	Malic enzyme OS=Bos taurus GN=ME3 PE=3 SV=2	0	5	0	0	0	0	0	0	0	0	0	0	0	0	0	0
Q862I1	60S ribosomal protein L24 OS=Bos taurus GN=RPL24 PE=2 SV=2	0	0	0	0	0	0	0	0	0	2	0	0	0	0	0	0
Q3T0V9	Deoxyribose-phosphate aldolase OS=Bos taurus GN=DERA PE=2 SV=1	0	5	0	0	0	0	0	0	0	0	0	0	0	0	0	0
P68102	Eukaryotic translation initiation factor 2 subunit 1 OS=Bos taurus GN=EIF2S1 PE=2 SV=2	0	0	0	0	0	0	0	2	3	2	0	0	0	0	0	0
P62803	Histone H4 OS=Bos taurus PE=1 SV=2	0	0	0	0	2	4	4	5	5	6	3	0	5	0	0	0
F6RSR1	Uncharacterized protein (Fragment) OS=Bos taurus GN=HNRNPA0 PE=4 SV=1	0	0	0	0	0	0	0	0	0	0	0	0	5	0	0	0
F1MVM4	Uncharacterized protein (Fragment) OS=Bos taurus GN=DAO PE=4 SV=1	0	4	0	0	0	0	0	0	0	0	0	0	0	0	0	0
Q3T0Z8	Small nuclear ribonucleoprotein F OS=Bos taurus GN=SNRPF PE=3 SV=2	0	0	0	0	0	0	0	2	0	3	0	0	0	0	0	0
Q01107	Desmocollin-1 OS=Bos taurus GN=DSC1 PE=1 SV=1	0	0	0	0	0	0	0	0	0	0	2	0	0	0	0	0
P82669	28S ribosomal protein S25, mitochondrial OS=Bos taurus GN=MRPS25 PE=1 SV=2	0	0	0	0	0	6	8	7	5	7	0	0	0	0	0	0
A4IF97	Myosin regulatory light chain 12B OS=Bos taurus GN=MYL12B PE=2 SV=1	0	6	0	0	0	0	0	0	0	0	0	0	0	0	0	0
F1MKX4	Proteasome activator complex subunit 4 OS=Bos taurus GN=PSME4 PE=1 SV=1	0	0	0	5	7	0	0	0	0	0	0	0	0	0	0	0
E1BDE9	Uncharacterized protein OS=Bos taurus PE=4 SV=2	0	0	0	2	0	2	0	0	0	2	0	2	0	0	0	0
F1ML96	Uncharacterized protein OS=Bos taurus PE=4 SV=1	0	0	0	0	0	0	2	3	2	2	0	0	0	0	0	0
A6BMK7	Sialidase-1 OS=Bos taurus GN=NEU1 PE=2 SV=2	0	0	0	2	5	5	4	0	0	0	0	0	0	0	0	0
Q3T0Y5	Proteasome subunit alpha type-2 OS=Bos taurus GN=PSMA2 PE=1 SV=3	0	5	2	4	4	4	3	2	2	2	0	0	0	0	0	0
Q32L48	Histone H2B type 1-N OS=Bos taurus GN=HIST1H2BN PE=1 SV=3	0	0	0	2	0	2	0	0	0	2	0	2	0	0	0	0
P56560	Amine oxidase [flavin-containing] B OS=Bos taurus GN=MAOB PE=1 SV=4	0	9	0	7	2	9	5	4	3	0	0	0	0	0	0	0
F1MY81	Uncharacterized protein (Fragment) OS=Bos taurus GN=ANK1 PE=4 SV=1	0	4	0	0	0	0	0	0	0	0	0	0	0	0	0	0
G3N0W8	Uncharacterized protein OS=Bos taurus GN=PURB PE=4 SV=1	0	0	0	0	0	0	3	4	4	2	0	0	0	0	0	0
F1N611	Uncharacterized protein OS=Bos taurus GN=EPB41L1 PE=4 SV=2	0	0	0	0	0	0	2	6	3	3	0	0	0	0	0	0
contaminant_UBIQUITIN09	no description	0	0	0	0	0	0	0	0	0	0	0	0	2	0	0	0
F1MIW9	Uncharacterized protein OS=Bos taurus GN=YTHDC1 PE=4 SV=2	0	0	0	0	0	0	0	0	0	2	0	0	0	0	0	0
E1B7G3	Uncharacterized protein OS=Bos taurus GN=STUB1 PE=4 SV=2	0	2	0	0	0	0	0	0	0	0	0	0	0	0	0	0
E1BPY3	O-phosphoseryl-tRNA(Sec) selenium transferase OS=Bos taurus GN=SEPSECS PE=3 SV=1	0	0	0	0	0	0	0	2	0	2	0	0	0	0	0	0
Q0VCP1	Adenylate kinase 4, mitochondrial OS=Bos taurus GN=AK4 PE=2 SV=1	0	0	0	3	3	0	0	0	2	0	0	0	0	0	0	0
F1N3I4	Uncharacterized protein OS=Bos taurus GN=MYOF PE=4 SV=2	0	0	0	10	20	20	26	13	5	3	0	0	0	0	0	0
F2Z4K0	Uncharacterized protein OS=Bos taurus GN=LOC100295712 PE=3 SV=1	0	0	0	0	2	0	0	0	0	0	0	0	0	0	29	0
F1MZY2	Uncharacterized protein (Fragment) OS=Bos taurus GN=GFPT1 PE=4 SV=1	0	0	0	0	0	0	0	0	0	0	0	0	2	0	0	0
Q32L99	Prostaglandin reductase 2 OS=Bos taurus GN=PTGR2 PE=2 SV=1	0	3	0	0	0	0	0	0	0	0	0	0	0	0	0	0
E1B9L5	Uncharacterized protein (Fragment) OS=Bos taurus GN=FXR2 PE=4 SV=2	0	0	0	0	0	0	0	0	0	0	0	0	2	0	0	0
F1MJ95	Uncharacterized protein OS=Bos taurus GN=UNC80 PE=4 SV=2	0	2	0	0	0	0	0	0	0	0	0	0	0	0	0	0
Q2KJG3	Asparagine--tRNA ligase, cytoplasmic OS=Bos taurus GN=NARS PE=2 SV=3	0	0	0	0	0	0	0	0	0	0	0	0	2	0	0	0
E1BDB0	Uncharacterized protein OS=Bos taurus GN=EPB41L2 PE=4 SV=1	0	0	0	0	0	0	0	3	2	2	0	0	0	0	0	0
A6QQK5	MMAA protein OS=Bos taurus GN=MMAA PE=2 SV=1	0	0	0	0	0	0	3	3	2	0	0	0	0	0	0	0
G3MXL3	Uncharacterized protein OS=Bos taurus GN=KRT3 PE=3 SV=1	0	0	2	0	0	0	3	8	0	0	8	0	3	12	3	0
Q3T108	Proteasome subunit beta type-4 OS=Bos taurus GN=PSMB4 PE=1 SV=1	0	4	5	3	0	0	0	0	0	0	0	0	0	0	0	0
Q9XSC9	Transcobalamin-2 OS=Bos taurus GN=TCN2 PE=1 SV=1	0	3	0	0	0	0	0	0	0	0	0	0	0	0	0	0
F1MU48	DNA topoisomerase 2 (Fragment) OS=Bos taurus GN=TOP2B PE=3 SV=2	0	0	2	0	0	0	0	0	0	0	0	0	0	0	0	0
F1N405	Reticulon OS=Bos taurus GN=RTN4 PE=1 SV=1	0	0	0	0	0	0	8	0	0	0	0	0	0	0	0	0
E1B7R4	Eukaryotic translation initiation factor 3 subunit A OS=Bos taurus GN=EIF3A PE=3 SV=2	0	3	3	0	0	0	0	0	0	0	0	0	0	0	0	0
F6QRZ3	Uncharacterized protein OS=Bos taurus GN=NARS2 PE=4 SV=1	0	2	0	0	0	0	0	0	0	0	0	0	0	0	0	0
A7YWD3	UDP-glucuronosyltransferase OS=Bos taurus GN=UGT1A1 PE=2 SV=1	0	0	0	0	3	0	0	2	2	0	0	0	0	0	0	0
A3KMV6	HNRNPR protein OS=Bos taurus GN=HNRNPR PE=1 SV=1	0	0	0	0	0	2	0	4	5	3	0	0	0	0	0	0
Q8WN55	Polypyrimidine tract-binding protein 1 OS=Bos taurus GN=PTBP1 PE=2 SV=1	0	0	0	0	0	0	0	0	0	0	0	0	2	0	0	0
E1B7S3	Uncharacterized protein OS=Bos taurus GN=EPB41L3 PE=4 SV=2	0	0	0	0	2	2	5	3	5	2	0	0	0	0	0	0
A4FUZ1	Lactoylglutathione lyase OS=Bos taurus GN=GLO1 PE=1 SV=1	0	2	0	0	0	0	0	0	0	0	0	0	0	0	0	0
F1MET0	Uncharacterized protein OS=Bos taurus GN=PLOD3 PE=4 SV=1	0	0	0	2	0	0	0	0	0	0	0	0	0	0	0	0
E1BDM8	Uncharacterized protein OS=Bos taurus GN=DDX6 PE=1 SV=1	0	0	0	0	0	0	0	2	0	0	0	0	0	0	0	0
G3MY01	Uncharacterized protein OS=Bos taurus GN=LOC516355 PE=4 SV=1	0	0	0	0	0	0	0	3	0	0	0	0	0	0	0	0
F1MPJ7	Uncharacterized protein OS=Bos taurus GN=ANP32E PE=4 SV=2	0	0	0	0	0	0	0	0	0	0	0	0	2	0	0	0
Q3SZF8	Small nuclear ribonucleoprotein Sm D2 OS=Bos taurus GN=SNRPD2 PE=3 SV=1	0	0	0	0	0	0	2	3	2	2	0	0	0	0	0	0
A7Z066	Canx protein OS=Bos taurus GN=canx PE=1 SV=1	0	0	0	0	0	0	2	3	2	0	0	0	0	0	0	0
Q2YDE4	Proteasome subunit alpha type-6 OS=Bos taurus GN=PSMA6 PE=1 SV=1	0	9	5	10	8	9	7	6	3	3	0	0	0	0	0	0
G3MXP6	Histone H2B OS=Bos taurus PE=3 SV=1	0	0	0	0	0	0	0	0	0	0	0	0	0	2	0	0
P33672	Proteasome subunit beta type-3 OS=Bos taurus GN=PSMB3 PE=1 SV=3	0	3	2	3	2	2	0	0	0	0	0	0	0	0	0	0
Q08DH9	CCCTC-binding factor (Zinc finger protein) OS=Bos taurus GN=CTCF PE=2 SV=1	0	0	0	0	0	0	0	0	0	2	0	0	0	0	0	0
Q3T147	Spliceosome RNA helicase DDX39B OS=Bos taurus GN=DDX39B PE=2 SV=1	0	0	0	0	0	0	0	0	0	0	0	0	3	0	0	0
A1L595	Keratin, type I cytoskeletal 17 OS=Bos taurus GN=KRT17 PE=2 SV=1	0	0	0	0	0	0	0	0	0	0	5	0	0	9	0	0
A6QQP7	Dysferlin OS=Bos taurus GN=DYSF PE=2 SV=1	0	0	0	0	0	8	16	11	7	2	0	0	0	0	0	0
F1MD73	Uncharacterized protein OS=Bos taurus GN=DMBT1 PE=1 SV=2	0	0	3	2	0	3	5	2	3	5	0	0	0	0	0	0
A7YWG4	Gamma-glutamyl hydrolase OS=Bos taurus GN=GGH PE=2 SV=1	0	2	0	0	0	0	0	0	0	0	0	0	0	0	0	0
Q32P59	SRA stem-loop-interacting RNA-binding protein, mitochondrial OS=Bos taurus GN=SLIRP PE=3 SV=1	0	2	0	0	0	0	0	0	0	0	0	0	0	0	0	0
Q32KL2	Proteasome subunit beta type-5 OS=Bos taurus GN=PSMB5 PE=1 SV=1	0	5	8	8	7	11	10	6	0	2	0	0	0	0	0	0
Q58DU5	Proteasome subunit alpha type-3 OS=Bos taurus GN=PSMA3 PE=1 SV=3	0	2	5	7	5	5	4	2	0	2	0	0	0	0	0	0
Q0VCG0	LYR motif-containing protein 4 OS=Bos taurus GN=LYRM4 PE=3 SV=1	0	0	0	0	0	0	0	3	0	0	0	0	0	0	0	0
F6QYC3	Uncharacterized protein OS=Bos taurus GN=MALSU1 PE=3 SV=1	0	0	0	0	0	0	0	3	0	0	0	0	0	0	0	0
A7YWH5	DKC1 protein OS=Bos taurus GN=DKC1 PE=1 SV=1	0	0	0	0	0	0	0	3	2	0	0	0	0	0	0	0
G5E5J8	Dimethylaniline monooxygenase [N-oxide-forming] OS=Bos taurus GN=FMO4 PE=3 SV=1	0	0	5	4	4	4	6	3	2	0	0	0	0	0	0	0
Q3T169	40S ribosomal protein S3 OS=Bos taurus GN=RPS3 PE=2 SV=1	0	0	0	0	0	4	2	2	0	0	3	2	0	0	0	0
P45879	Voltage-dependent anion-selective channel protein 1 OS=Bos taurus GN=VDAC1 PE=1 SV=3	0	4	0	5	0	0	4	2	0	0	0	0	2	0	0	0
Q0VCH8	Transmembrane protein 65 OS=Bos taurus GN=TMEM65 PE=2 SV=1	0	0	0	0	2	0	0	0	0	0	0	0	0	0	0	0
P00760	Cationic trypsin OS=Bos taurus PE=1 SV=3	0	0	0	0	0	0	6	0	0	0	4	0	32	22	5	0
Q5E9Z1	RNA pseudouridylate synthase domain-containing protein 4 OS=Bos taurus GN=RPUSD4 PE=2 SV=1	0	0	0	0	0	0	2	2	0	0	0	0	0	0	0	0
Q3T165	Prohibitin OS=Bos taurus GN=PHB PE=2 SV=1	0	3	0	0	0	0	0	0	3	0	0	0	7	0	2	0
Q3T160	Nucleophosmin OS=Bos taurus GN=NPM1 PE=2 SV=1	0	0	0	0	0	0	2	5	2	2	0	0	0	0	0	0
Q2YDI5	39S ribosomal protein L48, mitochondrial OS=Bos taurus GN=MRPL48 PE=1 SV=1	0	0	2	2	4	9	5	5	7	5	0	0	0	0	0	0
E1BJV0	Uncharacterized protein OS=Bos taurus GN=EHD4 PE=4 SV=1	0	0	0	0	0	0	2	0	0	0	0	0	0	0	0	0
P27595	Hexokinase-1 OS=Bos taurus GN=HK1 PE=2 SV=1	0	2	0	0	0	0	0	0	0	0	0	0	0	0	0	0
E1BE42	Uncharacterized protein OS=Bos taurus PE=3 SV=1	0	0	0	0	0	0	0	0	2	2	0	0	0	0	0	0
Q0VCZ8	Acyl-CoA synthetase long-chain family member 1 OS=Bos taurus GN=ACSL1 PE=1 SV=1	0	0	0	0	2	0	0	0	0	0	0	0	0	0	0	0
A7MBG8	RuvB-like helicase OS=Bos taurus GN=RUVBL1 PE=2 SV=1	0	0	0	0	0	0	0	0	0	0	0	0	3	0	0	0
A5D7A2	GARS protein OS=Bos taurus GN=GARS PE=1 SV=1	0	0	0	0	0	0	0	0	0	0	0	0	2	0	0	0
Q08DS7	AP-1 complex subunit beta-1 OS=Bos taurus GN=AP2B1 PE=2 SV=1	0	0	7	0	0	10	0	12	9	0	0	0	0	0	0	0
E1BBP7	Histone H4 OS=Bos taurus PE=3 SV=2	0	0	0	0	2	4	4	5	5	6	3	0	5	0	0	0
C4T8B4	Pentaxin OS=Bos taurus GN=CRP PE=2 SV=1	0	4	0	0	0	0	0	0	0	0	0	0	0	0	0	0
P63217	Guanine nucleotide-binding protein G(I)/G(S)/G(O) subunit gamma-5 OS=Bos taurus GN=GNG5 PE=1 SV=1	0	0	0	0	0	0	0	0	0	0	0	0	0	0	3	0
P61282	NEDD8 OS=Bos taurus GN=NEDD8 PE=3 SV=1	0	0	0	0	0	0	0	0	0	0	0	0	2	0	0	0
Q3MHN0	Proteasome subunit beta type-6 OS=Bos taurus GN=PSMB6 PE=1 SV=1	0	5	4	5	6	6	3	3	2	0	0	0	0	0	0	0
P56701	26S proteasome non-ATPase regulatory subunit 2 OS=Bos taurus GN=PSMD2 PE=1 SV=2	0	0	0	0	0	0	0	0	0	0	0	0	2	0	0	0
Q28085	Complement factor H OS=Bos taurus GN=CFH PE=1 SV=3	0	4	0	0	0	0	0	0	0	0	0	0	0	0	0	0
P55859	Purine nucleoside phosphorylase OS=Bos taurus GN=PNP PE=1 SV=3	0	5	0	0	0	0	0	0	0	0	0	0	0	0	0	0
F1MBW3	Uncharacterized protein (Fragment) OS=Bos taurus GN=ACSL4 PE=4 SV=1	0	0	2	2	2	0	0	0	0	0	0	0	0	0	0	0
Q32S29	Histone H2B OS=Bos taurus GN=H2B PE=3 SV=1	0	0	0	2	0	2	0	0	0	2	0	2	0	2	0	0
contaminant_KERATIN21	no description	0	0	4	0	0	0	2	11	0	0	13	2	3	17	3	0
E1B871	Uncharacterized protein OS=Bos taurus PE=3 SV=2	0	0	0	0	0	0	0	0	0	0	0	0	2	0	0	0
A6QQ74	Probable proline dehydrogenase 2 OS=Bos taurus GN=PRODH2 PE=2 SV=1	0	5	3	2	0	0	0	0	0	0	0	0	0	0	0	0
E1BG46	Uncharacterized protein OS=Bos taurus PE=3 SV=2	0	0	0	0	0	0	0	0	0	0	0	0	2	0	0	0
Q9N179	Protein 4.1 OS=Bos taurus GN=EPB41 PE=2 SV=1	0	0	2	0	0	0	4	3	0	2	0	0	0	0	0	0
A6QQ83	THEM2 protein OS=Bos taurus GN=THEM2 PE=2 SV=1	0	0	0	0	0	0	2	2	0	0	0	0	0	0	0	0
E1BI98	Uncharacterized protein OS=Bos taurus GN=COL6A1 PE=1 SV=1	0	0	0	0	2	0	0	0	0	0	0	0	0	0	0	0
Q2KI42	26S proteasome non-ATPase regulatory subunit 11 OS=Bos taurus GN=PSMD11 PE=2 SV=3	0	3	4	3	0	0	0	0	0	0	0	0	0	0	0	0
G5E5V7	Uncharacterized protein (Fragment) OS=Bos taurus GN=HNRNPA1L2 PE=4 SV=1	0	0	0	0	0	0	0	0	3	0	0	0	9	0	0	0
A8YXY3	15 kDa selenoprotein OS=Bos taurus GN=SEP15 PE=2 SV=2	0	3	0	0	0	0	0	0	0	0	0	0	0	0	0	0
contaminant_TRYPSIN	no description	0	0	0	0	0	0	6	0	0	0	4	0	32	22	5	0
E1BFV0	Uncharacterized protein OS=Bos taurus GN=KPNB1 PE=1 SV=2	0	0	0	0	0	0	0	0	0	0	0	0	5	0	0	0
Q1JPB0	Leukocyte elastase inhibitor OS=Bos taurus GN=SERPINB1 PE=2 SV=2	0	4	0	0	0	0	0	0	0	0	0	0	0	0	0	0
Q2KI45	Mitochondrial ribonuclease P protein 1 OS=Bos taurus GN=TRMT10C PE=2 SV=2	0	0	0	0	0	0	0	2	0	0	0	0	0	0	0	0
A4IFE3	Beta-centractin OS=Bos taurus GN=ACTR1B PE=2 SV=1	0	0	0	0	2	0	2	0	0	0	0	0	0	0	0	0
Q5EA61	Creatine kinase B-type OS=Bos taurus GN=CKB PE=1 SV=1	0	0	0	0	0	0	3	2	0	0	0	0	5	4	0	0
Q148F1	Cofilin-2 OS=Bos taurus GN=CFL2 PE=2 SV=1	0	0	0	0	0	0	0	0	0	0	0	0	2	0	0	0
Q32KZ1	Translation initiation factor IF-3, mitochondrial OS=Bos taurus GN=MTIF3 PE=2 SV=1	0	0	0	0	0	0	3	6	6	5	0	0	0	0	0	0
P11181	Lipoamide acyltransferase component of branched-chain alpha-keto acid dehydrogenase complex, mitochondrial OS=Bos taurus GN=DBT PE=1 SV=2	0	0	0	3	4	6	2	2	2	0	0	0	0	0	0	0
contaminant_NRL_1MCOL	owl|| Immunoglobulin g1 (igg1) (mcg) with a hinge deletion, chain L...	0	3	2	0	0	0	0	0	0	0	0	0	0	0	0	0
Q2M2T1	Histone H2B type 1-K OS=Bos taurus GN=HIST1H2BK PE=1 SV=3	0	0	0	2	0	2	0	0	0	2	0	2	0	2	0	0
F1N0W3	Uncharacterized protein (Fragment) OS=Bos taurus PE=3 SV=1	0	0	0	0	0	0	0	0	2	0	0	0	0	0	0	0
F1MGG8	Uncharacterized protein OS=Bos taurus GN=IRS4 PE=4 SV=2	0	0	0	0	0	0	0	0	0	0	0	0	0	0	2	0
E1BMP2	Uncharacterized protein OS=Bos taurus GN=SEC31A PE=4 SV=2	0	4	0	0	0	0	0	0	0	0	0	0	0	0	0	0
P81282	Versican core protein OS=Bos taurus GN=VCAN PE=1 SV=2	0	0	0	0	0	0	0	3	0	0	0	0	0	0	0	0
Q148H7	Keratin, type II cytoskeletal 79 OS=Bos taurus GN=KRT79 PE=2 SV=1	0	0	0	0	0	0	0	5	0	0	4	0	0	6	2	0
Q148H5	Keratin, type II cytoskeletal 71 OS=Bos taurus GN=KRT71 PE=2 SV=1	0	0	0	0	0	0	0	0	0	0	4	0	0	3	0	0
Q2HJ33	Obg-like ATPase 1 OS=Bos taurus GN=OLA1 PE=2 SV=1	0	2	0	0	0	0	0	0	0	0	0	0	0	0	0	0
Q6R8F2	Cadherin-1 OS=Bos taurus GN=CDH1 PE=2 SV=1	0	3	2	0	2	0	0	0	0	0	0	0	0	0	0	0
F2Z4E7	Uncharacterized protein OS=Bos taurus GN=ILF2 PE=4 SV=1	0	0	0	0	0	0	0	0	0	0	0	0	3	0	0	0
P38447	Endonuclease G, mitochondrial OS=Bos taurus GN=ENDOG PE=1 SV=1	0	0	0	0	0	2	0	0	0	0	0	0	0	0	0	0
contaminant_KERATIN18	no description	0	0	4	0	0	0	0	4	0	0	11	0	2	19	2	0
Q32PF2	ATP-citrate synthase OS=Bos taurus GN=ACLY PE=2 SV=1	0	10	5	2	3	0	0	0	0	0	0	0	0	0	0	0
contaminant_KERATIN15	no description	0	0	0	0	0	0	0	5	0	0	5	0	0	6	0	0
contaminant_KERATIN17	no description	0	2	6	0	0	2	2	14	0	0	21	4	6	23	5	0
contaminant_KERATIN16	no description	0	0	0	0	0	0	0	0	0	0	2	0	0	5	0	0
contaminant_KERATIN10	no description	0	3	0	0	0	0	3	4	0	0	3	0	0	6	0	0
contaminant_KERATIN12	no description	0	0	3	0	0	0	0	6	0	0	5	0	2	8	0	0
E1BE98	Uncharacterized protein OS=Bos taurus GN=XPO1 PE=4 SV=2	0	0	0	0	0	0	0	0	0	0	0	0	3	0	0	0
F2Z4F9	Histone H2B OS=Bos taurus GN=H2BFS PE=3 SV=1	0	0	0	2	0	2	0	0	0	2	0	2	0	2	0	0
Q3MHF8	Protein LSM14 homolog A OS=Bos taurus GN=LSM14A PE=2 SV=1	0	0	0	0	0	0	0	0	0	0	0	0	0	4	5	0
Q6B860	28S ribosomal protein S14, mitochondrial OS=Bos taurus GN=MRPS14 PE=1 SV=1	0	0	0	0	0	0	2	2	0	2	0	0	0	0	0	0
Q2HJ60	Heterogeneous nuclear ribonucleoproteins A2/B1 OS=Bos taurus GN=HNRNPA2B1 PE=2 SV=1	0	0	0	0	0	0	4	5	0	0	2	0	8	4	3	0
F2Z4F0	Uncharacterized protein OS=Bos taurus GN=ACTR1A PE=1 SV=1	0	0	0	0	2	0	2	0	0	0	0	0	0	0	0	0
contaminant_KERATIN09	no description	0	2	0	0	0	0	2	0	0	0	0	0	2	0	0	0
contaminant_KERATIN04	no description	0	0	0	0	0	0	0	4	0	0	4	0	0	8	0	0
contaminant_KERATIN06	no description	0	0	0	0	0	0	2	5	0	0	6	0	2	12	0	0
contaminant_KERATIN05	no description	0	2	7	0	0	0	3	14	0	0	15	3	3	24	3	0
E1BA17	Uncharacterized protein OS=Bos taurus GN=COL14A1 PE=1 SV=2	0	0	0	0	0	0	6	2	0	0	0	0	0	0	0	0
P04896	Guanine nucleotide-binding protein G(s) subunit alpha isoforms short OS=Bos taurus GN=GNAS PE=1 SV=1	0	0	0	0	0	0	0	0	0	0	0	0	0	0	2	0
F1MEG3	Uncharacterized protein OS=Bos taurus GN=LAMA1 PE=4 SV=2	0	0	0	0	2	0	0	0	0	0	0	0	0	0	0	0
E1BIB4	Uncharacterized protein OS=Bos taurus GN=HNRNPL PE=1 SV=2	0	0	0	0	0	0	0	0	0	0	0	0	4	0	0	0
G3MYC1	Uncharacterized protein OS=Bos taurus PE=3 SV=1	0	0	0	3	2	3	2	3	2	2	3	3	0	0	0	0
E1BC77	Uncharacterized protein OS=Bos taurus GN=LY75 PE=4 SV=2	0	0	4	0	0	3	2	2	0	0	0	0	0	0	0	0
Q8HYJ9	Dimethylaniline monooxygenase [N-oxide-forming] 3 OS=Bos taurus GN=FMO3 PE=2 SV=1	0	3	4	6	2	5	0	5	0	2	0	0	0	0	0	0
G3N3W9	Uncharacterized protein (Fragment) OS=Bos taurus PE=3 SV=1	0	0	0	0	0	0	0	0	0	0	0	0	2	0	0	0
Q32LA7	Histone H2A.V OS=Bos taurus GN=H2AFV PE=2 SV=3	0	0	0	0	0	0	0	3	2	0	0	0	0	0	0	0
G3MYD3	Guanine nucleotide-binding protein subunit gamma OS=Bos taurus GN=LOC104968964 PE=3 SV=1	0	0	0	0	0	0	0	0	0	0	0	0	0	0	3	0
Q17QE6	Iron-sulfur cluster scaffold homolog (E. coli) OS=Bos taurus GN=ISCU PE=2 SV=1	0	2	0	0	0	0	0	0	0	0	0	0	0	0	0	0
F1MSI2	Uncharacterized protein (Fragment) OS=Bos taurus GN=AGRN PE=4 SV=1	0	0	2	3	8	3	3	0	0	0	0	0	0	0	0	0
Q3T076	Ribosomal protein S14 OS=Bos taurus GN=RPS14 PE=1 SV=1	0	0	0	0	0	0	2	0	2	0	0	0	0	0	0	0
G3N011	Uncharacterized protein OS=Bos taurus PE=4 SV=1	0	0	0	2	0	2	0	0	0	2	0	2	0	0	0	0
A4FUC6	SFRS9 protein OS=Bos taurus GN=SFRS9 PE=2 SV=1	0	0	0	0	0	0	2	4	4	5	0	0	0	0	0	0
P79103	40S ribosomal protein S4 OS=Bos taurus GN=RPS4 PE=2 SV=3	0	0	0	0	0	2	0	2	2	3	0	2	0	0	0	0
Q3T067	Saccharopine dehydrogenase-like oxidoreductase OS=Bos taurus GN=SCCPDH PE=2 SV=1	0	2	0	0	0	0	0	0	0	0	0	0	0	0	0	0
F1MWR2	Uncharacterized protein OS=Bos taurus GN=SF3B4 PE=4 SV=1	0	0	0	0	0	0	0	2	0	0	0	0	0	0	0	0
E1BMW2	Uncharacterized protein OS=Bos taurus GN=AP2A1 PE=4 SV=2	0	2	4	4	3	5	7	12	10	6	3	2	0	0	0	0
E1BMW9	Uncharacterized protein OS=Bos taurus GN=PURA PE=4 SV=2	0	0	0	0	0	0	3	5	3	3	0	0	0	0	0	0
E1BEG2	Uncharacterized protein OS=Bos taurus GN=HNRNPA3 PE=1 SV=2	0	0	0	0	0	0	2	0	0	0	0	0	7	0	0	0
F6PRW9	Uncharacterized protein OS=Bos taurus GN=GPNMB PE=4 SV=1	0	4	0	0	0	0	0	0	0	0	0	0	0	0	0	0
E1B8N5	Sodium/potassium-transporting ATPase subunit alpha OS=Bos taurus GN=ATP1A4 PE=3 SV=2	0	0	0	0	2	0	0	0	0	0	0	0	0	0	0	0
P0C0S4	Histone H2A.Z OS=Bos taurus GN=H2AFZ PE=1 SV=2	0	0	0	0	0	0	0	3	2	0	0	0	0	0	0	0
E1BKT9	Uncharacterized protein OS=Bos taurus GN=DSP PE=1 SV=1	0	0	0	0	0	0	0	0	0	0	9	0	0	10	0	0
Q2TBX6	Proteasome subunit beta type-1 OS=Bos taurus GN=PSMB1 PE=1 SV=1	0	5	6	8	4	5	2	0	0	0	0	0	0	0	0	0
F1MHR3	Uncharacterized protein (Fragment) OS=Bos taurus GN=ALDH1A3 PE=3 SV=2	0	0	4	0	0	0	0	0	0	0	0	0	0	0	0	0
A7MB80	General transcription factor II-I OS=Bos taurus GN=GTF2I PE=2 SV=1	0	0	0	0	0	0	0	0	0	0	0	0	0	4	4	0
P68002	Voltage-dependent anion-selective channel protein 2 OS=Bos taurus GN=VDAC2 PE=2 SV=2	0	2	0	0	0	0	0	0	0	0	0	0	0	0	0	0
F1MX61	Uncharacterized protein OS=Bos taurus GN=SF3B1 PE=1 SV=2	0	0	0	0	0	0	0	2	0	0	0	0	0	0	0	0
Q56K03	60S ribosomal protein L27a OS=Bos taurus GN=RPL27A PE=2 SV=3	0	0	0	0	0	0	0	2	2	3	0	0	0	0	0	0
G3N068	Histone H2B OS=Bos taurus GN=LOC614378 PE=3 SV=1	0	0	0	2	0	2	0	0	0	2	0	2	0	0	0	0
F1MBL2	Uncharacterized protein (Fragment) OS=Bos taurus GN=TXNRD3 PE=3 SV=2	0	2	0	0	0	0	0	0	0	0	0	0	0	0	0	0
F1N0F2	Uncharacterized protein OS=Bos taurus GN=SIAE PE=4 SV=1	0	2	0	0	0	0	0	0	0	0	0	0	0	0	0	0
G3N1Y3	Uncharacterized protein (Fragment) OS=Bos taurus PE=3 SV=1	0	3	0	0	0	0	0	0	0	0	0	0	0	0	2	0
F1MQJ8	Uncharacterized protein (Fragment) OS=Bos taurus PE=3 SV=1	0	0	0	0	0	0	0	0	2	0	0	0	2	0	0	0
F6QE33	Uncharacterized protein OS=Bos taurus GN=COPS7A PE=4 SV=1	0	0	2	0	0	0	0	0	0	0	0	0	0	0	0	0
P23356	Ubiquitin carboxyl-terminal hydrolase isozyme L1 OS=Bos taurus GN=UCHL1 PE=1 SV=2	0	0	0	0	0	0	0	0	0	0	0	0	2	0	0	0
A0JN52	Splicing factor 3B subunit 3 OS=Bos taurus GN=SF3B3 PE=2 SV=1	0	0	0	0	0	0	0	0	0	0	0	0	4	0	0	0
Q17QL7	KRT15 protein OS=Bos taurus GN=KRT15 PE=1 SV=2	0	2	0	0	0	0	3	7	0	0	8	2	3	10	0	0
Q5E9A1	Nascent polypeptide-associated complex subunit alpha OS=Bos taurus GN=NACA PE=1 SV=1	0	0	0	0	0	0	0	0	0	0	0	0	2	0	0	0
G3MWH4	Uncharacterized protein OS=Bos taurus PE=4 SV=1	0	0	0	2	0	2	0	0	0	2	0	2	0	0	0	0
G3N081	Histone H4 OS=Bos taurus GN=LOC100337473 PE=3 SV=1	0	0	0	0	0	0	4	0	0	0	0	0	3	0	0	0
Q2HJA9	Phosducin-like protein OS=Bos taurus GN=PDCL PE=2 SV=1	0	0	0	0	0	0	0	0	0	0	0	0	0	2	0	0
P82925	28S ribosomal protein S31, mitochondrial OS=Bos taurus GN=MRPS31 PE=1 SV=3	0	0	0	0	0	2	0	2	3	5	0	0	0	0	0	0
G3MWI5	Coronin OS=Bos taurus GN=CORO1C PE=3 SV=1	0	5	2	0	0	0	0	0	0	0	0	0	0	0	0	0
G5E6I9	Histone H2B OS=Bos taurus PE=3 SV=1	0	0	0	2	0	2	0	0	0	2	0	2	0	0	0	0
P82920	28S ribosomal protein S21, mitochondrial OS=Bos taurus GN=MRPS21 PE=1 SV=3	0	0	0	0	0	5	6	6	6	5	0	0	0	0	0	0
F1MSQ6	Uncharacterized protein (Fragment) OS=Bos taurus GN=NEFH PE=3 SV=2	0	0	2	0	0	0	0	0	0	0	0	0	0	0	0	0
F1MBP8	Uncharacterized protein OS=Bos taurus GN=COPS5 PE=4 SV=2	0	4	0	0	0	0	0	0	0	0	0	0	0	0	0	0
P82917	28S ribosomal protein S18c, mitochondrial OS=Bos taurus GN=MRPS18C PE=1 SV=2	0	0	0	0	2	0	5	3	4	5	0	0	0	0	0	0
Q5XQN5	Keratin, type II cytoskeletal 5 OS=Bos taurus GN=KRT5 PE=1 SV=1	0	3	5	0	0	0	3	11	0	0	17	3	4	15	4	0
Q66LN0	Prostaglandin E synthase 2 OS=Bos taurus GN=PTGES2 PE=1 SV=3	0	0	2	2	3	0	0	0	0	0	0	0	0	0	0	0
P09867	Heterogeneous nuclear ribonucleoprotein A1 OS=Bos taurus GN=HNRNPA1 PE=1 SV=2	0	0	0	0	0	0	8	2	3	0	0	0	16	3	0	0
Q5EAD6	60S ribosomal protein L15 OS=Bos taurus GN=RPL15 PE=2 SV=3	0	0	0	0	0	0	3	3	4	5	0	0	0	0	0	0
F1N506	Uncharacterized protein (Fragment) OS=Bos taurus GN=MCM2 PE=3 SV=2	0	0	0	0	0	0	0	0	0	0	0	0	3	0	0	0
G3MZ24	Uncharacterized protein (Fragment) OS=Bos taurus GN=KCP PE=4 SV=1	0	0	0	0	0	0	3	2	0	0	0	0	0	0	0	0
G3MZ21	Uncharacterized protein OS=Bos taurus PE=3 SV=1	0	6	0	0	0	0	5	0	0	0	2	4	0	0	2	0
Q2TBP0	Proteasome subunit beta type-7 OS=Bos taurus GN=PSMB7 PE=1 SV=1	0	4	3	4	0	3	3	0	0	0	0	0	0	0	0	0
Q2TBP8	Methyltransferase-like protein 17, mitochondrial OS=Bos taurus GN=METTL17 PE=2 SV=1	0	0	0	0	0	2	2	5	3	6	0	0	0	0	0	0
F1N514	Uncharacterized protein OS=Bos taurus GN=CD5L PE=4 SV=2	0	4	6	7	5	4	4	0	0	0	0	0	0	0	0	0
F1N757	Uncharacterized protein OS=Bos taurus GN=TTN PE=4 SV=2	0	3	0	0	0	0	0	0	0	0	0	0	0	0	0	0
F1MUY2	Uncharacterized protein OS=Bos taurus GN=KRT6B PE=3 SV=1	0	0	2	0	0	0	2	10	0	0	9	2	0	10	0	0
Q2HJE8	Coiled-coil-helix-coiled-coil-helix domain containing 1 OS=Bos taurus GN=CHCHD1 PE=2 SV=1	0	0	0	0	0	3	4	7	7	8	0	0	0	0	0	0
Q3T025	60S ribosomal protein L17 OS=Bos taurus GN=RPL17 PE=2 SV=3	0	0	0	0	0	0	0	0	2	0	0	0	2	0	0	0
Q1JPG7	Pyruvate kinase OS=Bos taurus GN=PKLR PE=2 SV=1	0	2	0	0	0	0	0	0	0	0	0	0	0	0	0	0
Q3ZBD0	26S proteasome non-ATPase regulatory subunit 7 OS=Bos taurus GN=PSMD7 PE=2 SV=1	0	3	0	0	0	0	0	0	0	0	0	0	0	0	0	0
G3X807	Histone H4 (Fragment) OS=Bos taurus PE=3 SV=1	0	0	0	0	2	4	4	5	5	6	3	0	5	0	0	0
Q2HJF7	Calcium/calmodulin-dependent protein kinase type II subunit delta OS=Bos taurus GN=CAMK2D PE=2 SV=1	0	3	0	0	0	0	0	0	0	0	0	0	0	0	0	0
F1MKF8	Uncharacterized protein OS=Bos taurus GN=SQRDL PE=4 SV=1	0	2	0	0	2	0	0	0	0	0	0	0	0	0	0	0
G3N2B8	Histone H4 OS=Bos taurus GN=HIST1H4G PE=3 SV=1	0	0	0	0	0	0	4	0	0	0	0	0	0	0	0	0
Q3ZBG0	Proteasome subunit alpha type-7 OS=Bos taurus GN=PSMA7 PE=1 SV=1	0	13	8	8	7	9	7	4	4	3	0	0	0	0	0	0
Q17QC5	AP-2 complex subunit sigma OS=Bos taurus GN=AP2S1 PE=2 SV=1	0	0	0	2	0	0	0	0	2	0	0	0	0	0	0	0
G3MWP1	Uncharacterized protein OS=Bos taurus GN=ELANE PE=4 SV=1	0	0	0	0	0	0	0	0	0	2	0	0	0	0	0	0
A7MBD2	MRM1 protein OS=Bos taurus GN=MRM1 PE=2 SV=1	0	0	0	0	0	0	0	0	3	0	0	0	0	0	0	0
Q2TBU9	RuvB-like 2 OS=Bos taurus GN=RUVBL2 PE=2 SV=3	0	0	0	0	0	0	0	0	0	0	0	0	3	0	0	0
Q5E987	Proteasome subunit alpha type-5 OS=Bos taurus GN=PSMA5 PE=1 SV=1	0	9	4	9	5	5	4	0	2	0	0	0	0	0	0	0
E1BH06	Uncharacterized protein OS=Bos taurus GN=LOC100852118 PE=1 SV=2	0	2	0	0	0	0	0	0	0	0	0	0	0	0	0	0
F1N301	Uncharacterized protein OS=Bos taurus GN=RPL22 PE=4 SV=2	0	0	0	2	0	0	0	2	2	0	3	0	0	0	0	0
E1BEK1	Uncharacterized protein OS=Bos taurus GN=RBFA PE=4 SV=2	0	0	0	0	0	0	2	4	3	6	0	0	0	0	0	0
Q2NKY8	Putative ATP-dependent RNA helicase DHX30 OS=Bos taurus GN=DHX30 PE=2 SV=1	0	0	0	0	0	0	0	2	0	0	0	0	0	0	0	0
E1BKX5	Uncharacterized protein OS=Bos taurus PE=4 SV=2	0	0	0	2	0	2	0	0	0	2	0	2	0	0	0	0
P84081	ADP-ribosylation factor 2 OS=Bos taurus GN=ARF2 PE=2 SV=1	0	0	0	0	0	0	0	0	0	0	0	0	5	0	0	0
P84080	ADP-ribosylation factor 1 OS=Bos taurus GN=ARF1 PE=1 SV=2	0	0	0	0	0	0	0	0	0	0	0	0	5	0	0	0
Q3T035	Actin-related protein 2/3 complex subunit 3 OS=Bos taurus GN=ARPC3 PE=1 SV=3	0	3	0	0	0	0	0	0	0	0	0	0	0	0	0	0
G3MYU2	Uncharacterized protein OS=Bos taurus GN=KRT77 PE=3 SV=1	0	0	3	0	0	0	0	0	0	0	0	0	0	3	0	0
E1BEL8	Uncharacterized protein OS=Bos taurus GN=LOC100850173 PE=3 SV=1	0	4	3	3	0	0	3	0	0	0	0	3	0	0	2	0
P21793	Decorin OS=Bos taurus GN=DCN PE=1 SV=2	0	6	6	6	5	3	2	0	2	0	0	0	0	0	0	0
A6H6Y0	HNRNPD protein OS=Bos taurus GN=HNRNPD PE=2 SV=1	0	0	0	0	0	0	0	2	0	0	0	0	0	0	0	0
